# Supplementary material for: A CHD8-TRRAP axis facilitates MYC and E2F target gene regulation in human neural stem cells
Source: iScience. 2025 Feb 12;28(3):111978. doi: 10.1016/j.isci.2025.111978 (PMC11914185; doi:10.1016/j.isci.2025.111978)
Supplement: Table S1. Mass spectrometry results of F-CHD8 protein purifications — Results of 3 independent purifications (IP #1, IP #2, IP #3) and their average are shown. For CHD8 and identified interaction partners, number of identified unique peptides, Mascot score and EmPAI scores are shown for CHD8 and the corresponding control purifications (WT Control) are shown. [file mmc2.xlsx]

## Sheet: Table S1
Table S1 Mass spectrometry results of F-CHD8 protein purifications. Results of 3 independent purifications (IP #1, IP #2, IP #3) and their average are shown. For CHD8 and identified interaction partners, number of identified unique peptides, Mascot score and EmPAI scores are shown for CHD8 and the corresponding control purifications (WT Control) are shown.
			F-CHD8 IP #1						F-CHD8 IP #2						F-CHD8 IP #3						Average
Accession	Symbol	Description	CHD8-F Unique Peptides	WT Control Unique Peptides	CHD8-F Mascot Score	WT Control Mascot Score	CHD8-F EmPAI	WT Control EmPAI	CHD8-F Unique Peptides	WT Control Unique Peptides	CHD8-F Mascot Score	WT Control Mascot Score	CHD8-F EmPAI	WT Control EmPAI	CHD8-F Unique Peptides	WT Control Unique Peptides	CHD8-F Mascot Score	WT Control Mascot Score	CHD8-F EmPAI	WT Control EmPAI	CHD8-F Unique Peptides	WT Control Unique Peptides	CHD8-F Mascot Score	WT Control Mascot Score	CHD8-F EmPAI	WT Control EmPAI
Q9HCK8	CHD8	Chromodomain-helicase-DNA-binding protein 8	98	5	4699	149	4.83	0.05	98	2	5294	56	4.52	0.02	85	0	4534	0	4.28	0	93.6667	2.33333	4842.33	68.3333	4.54333	0.0233333
TRRAP Complex
F2Z2U4	TRRAP	Transformation/transcription domain-associated protein	62	19	2448	676	0.65	0.13	37	14	1547	486	0.31	0.1	27	4	1161	107	0.27	0.02	42	12.3333	1718.67	423	0.41	0.0833333
Q96L91	EP400	E1A-binding protein p400	31	11	1412	437	0.38	0.1	26	2	1110	60	0.27	0.02	12	0	546	0	0.12	0	23	4.33333	1022.67	165.667	0.256667	0.04
Q9Y265	RUVBL1	RuvB-like 1	14	4	600	146	1.75	0.29	0	0	0	0	0	0	13	4	580	172	1.42	0.29	9	2.66667	393.333	106	1.05667	0.193333
Q9NPF5	DMAP1	DNA methyltransferase 1-associated protein 1	10	0	444	0	1.18	0	0	0	0	0	0	0	3	0	131	0	0.2	0	4.33333	0	191.667	0	0.46	0
Q9UBU8	MORF4L1	Mortality factor 4-like protein 1	4	0	172	0	0.65	0	2	0	68	0	0.22	0	8	0	308	0	1.47	0	4.66667	0	182.667	0	0.78	0
Q52LR7	EPC2	Enhancer of polycomb homolog 2	7	2	324	76	0.28	0.07	3	0	108	0	0.11	0	0	0	0	0	0	0	3.33333	0.666667	144	25.3333	0.13	0.0233333
Q9H2F5	EPC1	Enhancer of polycomb homolog 1	5	0	218	0	0.19	0	2	0	90	0	0.07	0	2	0	96	0	0.07	0	3	0	134.667	0	0.11	0
F8W0J4	YEATS4	YEATS domain-containing protein 4	0	0	0	0	0	0	3	0	100	0	0.29	0	5	2	197	69	1.94	0.59	2.66667	0.666667	99	23	0.743333	0.196667
Q92993	KAT5	Histone acetyltransferase KAT5	4	0	175	0	0.31	0	3	0	100	0	0.3	0	0	0	0	0	0	0	2.33333	0	91.6667	0	0.203333	0
Q05BQ5	MBTD1	MBT domain-containing protein 1	3	0	126	0	0.14	0	4	0	147	0	0.14	0	0	0	0	0	0	0	2.33333	0	91	0	0.0933333	0
Q9NXR8	ING3	Inhibitor of growth protein 3	3	0	101	0	0.23	0	2	0	131	0	0.15	0	0	0	0	0	0	0	1.66667	0	77.3333	0	0.126667	0
Q9H0E9	BRD8	Bromodomain-containing protein 8	0	0	0	0	0	0	4	0	155	0	0.11	0	3	0	94	0	0.07	0	2.33333	0	83	0	0.06	0
Actin/Actin-Binding protein
O43707	ACTN4	Alpha-actinin-4	4	0	176	0	0.13	0	20	7	987	357	0.96	0.24	0	0	0	0	0	0	8	2.33333	387.667	119	0.363333	0.08
Q16527	CSRP2	Cysteine and glycine-rich protein 2	3	0	142	0	0.57	0	5	2	196	70	0.96	0.25	4	2	174	74	1.06	0.33	4	1.33333	170.667	48	0.863333	0.193333
O00291	HIP1	Huntingtin-interacting protein 1	0	0	0	0	0	0	9	0	375	0	0.28	0	3	0	136	0	0.09	0	4	0	170.333	0	0.123333	0
F5H6E2	MYO1C	Unconventional myosin-Ic	0	0	0	0	0	0	2	0	81	0	0.06	0	3	0	109	0	0.08	0	1.66667	0	63.3333	0	0.0466667	0
Q96IZ0	PAWR	PRKC apoptosis WT1 regulator protein	2	0	94	0	0.19	0	10	0	432	0	1.38	0	9	0	420	0	1.18	0	7	0	315.333	0	0.916667	0
D3DTX6	PPP1R9B	Neurabin-2	0	0	0	0	0	0	8	0	297	0	0.33	0	3	0	114	0	0.11	0	3.66667	0	137	0	0.146667	0
Q9P0K7	RAI14	Ankycorbin	6	2	197	81	0.19	0.06	26	3	1198	83	1.2	0.09	24	0	1088	0	1.05	0	18.6667	1.66667	827.667	54.6667	0.813333	0.05
Q9UI15	TAGLN3	Transgelin-3	8	0	332	0	2.46	0	6	0	261	0	2.02	0	6	0	326	0	2.97	0	6.66667	0	306.333	0	2.48333	0
Q9H2D6	TRIOBP	TRIO and F-actin-binding protein	0	0	0	0	0	0	6	2	224	69	0.08	0.02	3	0	118	0	0.04	0	3	0.666667	114	23	0.04	0.00666667
Arp2/3 Complex
P61160	ACTR2	Actin-related protein 2	3	0	97	0	0.15	0	6	2	237	64	0.64	0.15	0	0	0	0	0	0	3	0.666667	111.333	21.3333	0.263333	0.05
B4DXW1	ACTR3	Actin-related protein 3	2	0	81	0	0.16	0	4	1	152	48	0.35	0.08	0	0	0	0	0	0	2	0.333333	77.6667	16	0.17	0.0266667
Q92747	ARPC1A	Actin-related protein 2/3 complex subunit 1A	1	0	59	0	0.08	0	2	0	85	0	0.16	0	0	0	0	0	0	0	1	0	48	0	0.08	0
O15511	ARPC5	Actin-related protein 2/3 complex subunit 5	0	0	0	0	0	0	2	0	73	0	0.46	0	2	0	108	0	0.85	0	1.33333	0	60.3333	0	0.436667	0
ATAC Complex
Q9NS73	MBIP	MAP3K12-binding inhibitory protein 1	3	0	92	0	0.32	0	0	0	0	0	0	0	3	0	109	0	0.32	0	2	0	67	0	0.213333	0
CDK9/Cyclin-T1 Complex
O60563	CCNT1	Cyclin-T1	2	0	91	0	0.08	0	4	0	170	0	0.17	0	0	0	0	0	0	0	2	0	87	0	0.0833333	0
Chromatin Reader/Remodeler
P25440	BRD2	Bromodomain-containing protein 2	3	0	99	0	0.11	0	10	0	381	0	0.42	0	5	0	175	0	0.19	0	6	0	218.333	0	0.24	0
Q9Y232	CDYL	Chromodomain Y-like protein	3	0	98	0	0.15	0	0	0	0	0	0	0	3	0	110	0	0.15	0	2	0	69.3333	0	0.1	0
Q8TD26	CHD6	Chromodomain-helicase-DNA-binding protein 6	0	0	0	0	0	0	10	0	416	0	0.13	0	9	0	385	0	0.17	0	6.33333	0	267	0	0.1	0
Q9P2D1	CHD7	Chromodomain-helicase-DNA-binding protein 7	0	0	0	0	0	0	22	6	910	284	0.26	0.06	14	2	604	98	0.21	0.02	12	2.66667	504.667	127.333	0.156667	0.0266667
Q8WUB8	PHF10	PHD finger protein 10	2	0	65	0	0.16	0	2	0	59	0	0.16	0	0	0	0	0	0	0	1.33333	0	41.3333	0	0.106667	0
DNA Binding
H0Y4R1	IMPDH2	Inosine-5'-monophosphate dehydrogenase 2	5	0	202	0	0.45	0	6	1	251	69	0.45	0.06	9	0	491	0	0.98	0	6.66667	0.333333	314.667	23	0.626667	0.02
O94842	TOX4	TOX high mobility group box family member 4	3	0	161	0	0.21	0	1	0	52	0	0.05	0	0	0	0	0	0	0	1.33333	0	71	0	0.0866667	0
Q8N0Z6	TTC5	Tetratricopeptide repeat protein 5	2	0	82	0	0.14	0	2	0	83	0	0.14	0	0	0	0	0	0	0	1.33333	0	55	0	0.0933333	0
Q96C00	ZBTB9	Zinc finger and BTB domain-containing protein 9	2	0	72	0	0.13	0	2	0	62	0	0.13	0	0	0	0	0	0	0	1.33333	0	44.6667	0	0.0866667	0
DNA damage and repair
Q14676	MDC1	Mediator of DNA damage checkpoint protein 1	2	0	65	0	0.03	0	4	0	156	0	0.06	0	0	0	0	0	0	0	2	0	73.6667	0	0.03	0
G3V419	MLH3	DNA mismatch repair protein Mlh3	0	0	0	0	0	0	2	0	57	0	0.02	0	2	0	67	0	0.02	0	1.33333	0	41.3333	0	0.0133333	0
P09874	PARP1	Poly [ADP-ribose] polymerase 1	32	12	1392	454	2.9	0.45	46	14	2156	624	5.49	0.49	0	0	0	0	0	0	26	8.66667	1182.67	359.333	2.79667	0.313333
M0QYH2	PNKP	Bifunctional polynucleotide phosphatase/kinase	2	0	115	0	0.13	0	6	0	242	0	0.42	0	2	0	102	0	0.13	0	3.33333	0	153	0	0.226667	0
P78527	PRKDC	DNA-dependent protein kinase catalytic subunit	49	18	1986	666	0.42	0.13	84	29	3609	1178	0.8	0.21	0	0	0	0	0	0	44.3333	15.6667	1865	614.667	0.406667	0.113333
DNA Topoisomerase
P11387	TOP1	DNA topoisomerase 1	0	0	0	0	0	0	3	0	117	0	0.11	0	2	0	86	0	0.07	0	1.66667	0	67.6667	0	0.06	0
P11388	TOP2A	DNA topoisomerase 2-alpha	5	0	208	0	0.1	0	12	3	430	127	0.27	0.06	9	2	341	73	0.2	0.04	8.66667	1.66667	326.333	66.6667	0.19	0.0333333
FACT Complex
Q08945	SSRP1	FACT complex subunit SSRP1	6	0	207	0	0.22	0	0	0	0	0	0	0	4	0	178	0	0.17	0	3.33333	0	128.333	0	0.13	0
HMT Complex
O00255	MEN1	Menin	4	0	177	0	0.23	0	0	0	0	0	0	0	2	0	89	0	0.11	0	2	0	88.6667	0	0.113333	0
Integrator Complex
Q96CB8	INTS12	Integrator complex subunit 12	5	0	170	0	0.38	0	0	0	0	0	0	0	4	1	122	40	0.31	0.07	3	0.333333	97.3333	13.3333	0.23	0.0233333
Mediator Complex
Q9ULK4	MED23	Mediator of RNA polymerase II transcription subunit 23	2	0	63	0	0.04	0	4	1	139	51	0.08	0.02	0	0	0	0	0	0	2	0.333333	67.3333	17	0.04	0.00666667
NSL Complex
A0A1W2PRB5	KANSL1	KAT8 regulatory NSL complex subunit 1	6	3	262	114	0.17	0.05	2	0	82	0	0.05	0	0	0	0	0	0	0	2.66667	1	114.667	38	0.0733333	0.0166667
Q96EZ8	MCRS1	Microspherule protein 1	5	0	212	0	0.36	0	3	0	103	0	0.2	0	0	0	0	0	0	0	2.66667	0	105	0	0.186667	0
Nuclear Pore Complex
Q96P70	IPO9	Importin-9	2	0	65	0	0.06	0	0	0	0	0	0	0	3	0	97	0	0.09	0	1.66667	0	54	0	0.05	0
P52294	KPNA1	Importin subunit alpha-5	12	0	571	0	1.44	0	7	1	332	49	0.52	0.16	9	1	609	46	1.09	0.16	9.33333	0.666667	504	31.6667	1.01667	0.106667
O00505	KPNA3	Importin subunit alpha-4	3	0	118	0	0.18	0	3	0	109	0	0.18	0	0	0	0	0	0	0	2	0	75.6667	0	0.12	0
O60684	KPNA6	Importin subunit alpha-7	12	0	581	0	1.58	0	5	0	238	0	0.45	0	10	0	594	0	0.99	0	9	0	471	0	1.00667	0
PAF1 Complex
Q9GZS3	WDR61	WD repeat-containing protein 61	2	0	85	0	0.16	0	3	1	120	42	3.64	0.67	0	0	0	0	0	0	1.66667	0.333333	68.3333	14	1.26667	0.223333
Protein Kinase
P48730	CSNK1D	Casein kinase I isoform delta	3	0	112	0	0.29	0	0	0	0	0	0	0	2	0	84	0	0.18	0	1.66667	0	65.3333	0	0.156667	0
P68400	CSNK2A1	Casein kinase II subunit alpha	6	0	234	0	0.63	0	0	0	0	0	0	0	5	0	212	0	0.86	0	3.66667	0	148.667	0	0.496667	0
P19784	CSNK2A2	Casein kinase II subunit alpha'	2	0	73	0	0.26	0	4	0	147	0	0.26	0	5	0	188	0	0.59	0	3.66667	0	136	0	0.37	0
O00443	PIK3C2A	Phosphatidylinositol 4-phosphate 3-kinase C2 domain-containing subunit alpha	0	0	0	0	0	0	9	3	347	107	0.16	0.05	4	0	173	0	0.07	0	4.33333	1	173.333	35.6667	0.0766667	0.0166667
Protein Phosphatase
F8VYE8	PPP1CC	Serine/threonine-protein phosphatase	2	0	98	0	0.31	0	0	0	0	0	0	0	7	0	309	0	1.23	0	3	0	135.667	0	0.513333	0
Q12923	PTPN13	Tyrosine-protein phosphatase non-receptor type 13	11	2	501	64	0.15	0.02	7	2	322	65	0.08	0.02	2	0	80	0	0.02	0	6.66667	1.33333	301	43	0.0833333	0.0133333
Ribonuclear Protein
Q9NY12	GAR1	H/ACA ribonucleoprotein complex subunit 1	2	0	68	0	0.32	0	2	0	104	0	0.32	0	0	0	0	0	0	0	1.33333	0	57.3333	0	0.213333	0
Q13151	HNRNPA0	Heterogeneous nuclear ribonucleoprotein A0	3	0	131	0	0.36	0	6	0	268	0	0.66	0	0	0	0	0	0	0	3	0	133	0	0.34	0
D6R9P3	HNRNPAB	Heterogeneous nuclear ribonucleoprotein A/B	2	0	96	0	0.23	0	0	0	0	0	0	0	1	0	54	0	0.11	0	1	0	50	0	0.113333	0
Q9BUJ2	HNRNPUL1	Heterogeneous nuclear ribonucleoprotein U-like protein 1	4	0	159	0	0.12	0	3	2	138	64	0.12	0.04	0	0	0	0	0	0	2.33333	0.666667	99	21.3333	0.08	0.0133333
RNA Binding
O75179	ANKRD17	Ankyrin repeat domain-containing protein 17	12	0	463	0	0.14	0	0	0	0	0	0	0	1	0	63	0	0.04	0	4.33333	0	175.333	0	0.06	0
Q9NZI8	IGF2BP1	Insulin-like growth factor 2 mRNA-binding protein 1	6	2	264	78	0.42	0.11	0	0	0	0	0	0	13	7	603	349	1.47	0.49	6.33333	3	289	142.333	0.63	0.2
Q9Y6M1	IGF2BP2	Insulin-like growth factor 2 mRNA-binding protein 2	5	0	222	0	0.33	0	0	0	0	0	0	0	7	0	256	0	0.4	0	4	0	159.333	0	0.243333	0
O00425	IGF2BP3	Insulin-like growth factor 2 mRNA-binding protein 3	5	0	192	0	0.35	0	0	0	0	0	0	0	8	2	363	103	0.49	0.11	4.33333	0.666667	185	34.3333	0.28	0.0366667
Q9Y6Y0	IVNS1ABP	Influenza virus NS1A-binding protein	22	14	1090	591	4.57	1.31	0	0	0	0	0	0	20	11	1044	608	3.09	0.85	14	8.33333	711.333	399.667	2.55333	0.72
Q9UQ80	PA2G4	Proliferation-associated protein 2G4	0	0	0	0	0	0	3	0	97	0	0.24	0	4	0	212	0	0.44	0	2.33333	0	103	0	0.226667	0
Q96PK6	RBM14	RNA-binding protein 14	4	0	172	0	0.26	0	8	2	304	88	0.45	0.1	4	0	157	0	0.2	0	5.33333	0.666667	211	29.3333	0.303333	0.0333333
Q96T37	RBM15	Putative RNA-binding protein 15	2	0	70	0	0.07	0	3	0	125	0	0.1	0	0	0	0	0	0	0	1.66667	0	65	0	0.0566667	0
P08670	VIM	Vimentin	0	0	0	0	0	0	34	30	1701	1346	23.85	7.52	30	22	1667	1038	16.39	4.96	21.3333	17.3333	1122.67	794.667	13.4133	4.16
Q96KR1	ZFR	Zinc finger RNA-binding protein	3	2	105	69	0.09	0.03	3	0	100	0	0.09	0	0	0	0	0	0	0	2	0.666667	68.3333	23	0.06	0.01
RNA Exosome Complex
Q9NPD3	EXOSC4	Exosome complex component RRP41	2	0	65	0	0.27	0	0	0	0	0	0	0	2	0	114	0	0.27	0	1.33333	0	59.6667	0	0.18	0
Q96B26	EXOSC8	Exosome complex component RRP43	0	0	0	0	0	0	2	0	58	0	0.23	0	2	0	132	0	0.23	0	1.33333	0	63.3333	0	0.153333	0
RNA Helicase
Q92499	DDX1	ATP-dependent RNA helicase DDX1	2	0	69	0	0.09	0	4	0	108	0	0.19	0	2	0	58	0	0.09	0	2.66667	0	78.3333	0	0.123333	0
P26196	DDX6	Probable ATP-dependent RNA helicase DDX6	3	0	111	0	0.12	0	0	0	0	0	0	0	6	2	225	92	0.5	0.12	3	0.666667	112	30.6667	0.206667	0.04
Q15477	SKIV2L	Helicase SKI2W	0	0	0	0	0	0	2	0	83	0	0.05	0	3	0	104	0	0.07	0	1.66667	0	62.3333	0	0.04	0
RNA Metabolism
P55265	ADAR	Double-stranded RNA-specific adenosine deaminase	0	0	0	0	0	0	3	0	101	0	0.08	0	2	0	75	0	0.03	0	1.66667	0	58.6667	0	0.0366667	0
P22087	FBL	rRNA 2'-O-methyltransferase fibrillarin	4	0	138	0	0.6	0	2	0	68	0	0.26	0	2	0	96	0	0.42	0	2.66667	0	100.667	0	0.426667	0
Q9H0A0	NAT10	RNA cytidine acetyltransferase	0	0	0	0	0	0	2	0	66	0	0.06	0	3	0	86	0	0.09	0	1.66667	0	50.6667	0	0.05	0
P11940	PABPC1	Polyadenylate-binding protein 1	9	0	348	0	0.63	0	0	0	0	0	0	0	13	6	614	234	1.39	0.46	7.33333	2	320.667	78	0.673333	0.153333
Q8NC51	SERBP1	Plasminogen activator inhibitor 1 RNA-binding protein	4	2	166	81	0.45	0.15	6	1	234	44	0.53	0.07	5	0	268	0	0.68	0	5	1	222.667	41.6667	0.553333	0.0733333
P05455	SSB	Lupus La protein	2	0	99	0	0.15	0	3	1	129	79	0.23	0.07	0	0	0	0	0	0	1.66667	0.333333	76	26.3333	0.126667	0.0233333
Q6PGP7	TTC37	Tetratricopeptide repeat protein 37	0	0	0	0	0	0	6	0	249	0	0.1	0	6	1	278	47	0.12	0.02	4	0.333333	175.667	15.6667	0.0733333	0.00666667
RNA Splicing
Q2TBE0	CWF19L2	CWF19-like protein 2	0	0	0	0	0	0	3	1	127	43	0.1	0.03	2	0	76	0	0.11	0	1.66667	0.333333	67.6667	14.3333	0.07	0.01
H3BPE7	FUS	RNA-binding protein FUS	4	2	182	90	0.43	0.13	7	3	340	106	0.71	0.2	0	0	0	0	0	0	3.66667	1.66667	174	65.3333	0.38	0.11
Q7RTV0	PHF5A	PHD finger-like domain-containing protein 5A	3	0	99	0	1.01	0	2	0	62	0	0.59	0	0	0	0	0	0	0	1.66667	0	53.6667	0	0.533333	0
Q9Y3I0	RTCB	tRNA-splicing ligase RtcB homolog	3	0	95	0	0.19	0	6	2	191	58	0.33	0.06	0	0	0	0	0	0	3	0.666667	95.3333	19.3333	0.173333	0.02
Q15428	SF3A2	Splicing factor 3A subunit 2	2	0	59	0	0.14	0	3	0	140	0	0.21	0	0	0	0	0	0	0	1.66667	0	66.3333	0	0.116667	0
P62306	SNRPF	Small nuclear ribonucleoprotein F	0	0	0	0	0	0	2	0	83	0	0.84	0	3	0	136	0	3.58	0	1.66667	0	73	0	1.47333	0
B9A018	USP39	U4/U6.U5 tri-snRNP-associated protein 2	3	0	126	0	0.25	0	8	3	311	91	0.43	0.06	0	0	0	0	0	0	3.66667	1	145.667	30.3333	0.226667	0.02
RNAPol II
P19388	POLR2E	DNA-directed RNA polymerases I, II, and III subunit RPABC1	2	0	76	0	0.54	0	0	0	0	0	0	0	3	0	101	0	0.54	0	1.66667	0	59	0	0.36	0
Transcription Co-activator
Q13045	FLII	Protein flightless-1 homolog	0	0	0	0	0	0	12	1	499	46	0.3	0.02	10	1	466	41	0.25	0.02	7.33333	0.666667	321.667	29	0.183333	0.0133333
Q9Y608	LRRFIP2	Leucine-rich repeat flightless-interacting protein 2	0	0	0	0	0	0	10	0	443	0	0.6	0	5	0	196	0	0.31	0	5	0	213	0	0.303333	0
O75475	PSIP1	PC4 and SFRS1-interacting protein	1	0	52	0	0.05	0	2	0	64	0	0.11	0	0	0	0	0	0	0	1	0	38.6667	0	0.0533333	0
Q15650	TRIP4	Activating signal cointegrator 1	3	0	116	0	0.15	0	2	0	55	0	0.08	0	0	0	0	0	0	0	1.66667	0	57	0	0.0766667	0
Transcription Factor
Q16656	NRF1	Nuclear respiratory factor 1	3	0	132	0	0.2	0	2	0	69	0	0.15	0	0	0	0	0	0	0	1.66667	0	67	0	0.116667	0
P17480	UBTF	Nucleolar transcription factor 1	2	0	70	0	0.08	0	3	0	103	0	0.08	0	0	0	0	0	0	0	1.66667	0	57.6667	0	0.0533333	0
Q15776	ZKSCAN8	Zinc finger protein with KRAB and SCAN domains 8	4	0	112	0	0.1	0	2	0	61	0	0.1	0	0	0	0	0	0	0	2	0	57.6667	0	0.0666667	0
P52739	ZNF131	Zinc finger protein 131	3	0	122	0	0.14	0	2	0	100	0	0.09	0	2	0	82	0	0.05	0	2.33333	0	101.333	0	0.0933333	0
P52747	ZNF143	Zinc finger protein 143	4	0	156	0	0.2	0	5	0	170	0	0.21	0	0	0	0	0	0	0	3	0	108.667	0	0.136667	0
Transcriptional Repressor
Q01844	EWSR1	RNA-binding protein EWS	3	0	113	0	0.28	0	4	0	197	0	0.28	0	4	2	251	89	0.34	0.1	3.66667	0.666667	187	29.6667	0.3	0.0333333
Q13506	NAB1	NGFI-A-binding protein 1	2	0	79	0	0.12	0	3	0	83	0	0.19	0	0	0	0	0	0	0	1.66667	0	54	0	0.103333	0
Other
Q12802	AKAP13	A-kinase anchor protein 13	0	0	0	0	0	0	0	0	0	0	0	0	2	0	62	0	0.03	0	0.666667	0	20.6667	0	0.01	0
Q9Y2D5	AKAP2	A-kinase anchor protein 2	5	0	167	0	0.11	0	14	2	586	66	0.72	0.07	11	0	534	0	0.41	0	10	0.666667	429	22	0.413333	0.0233333
Q5VT06	CEP350	Centrosome-associated protein 350	0	0	0	0	0	0	3	0	97	0	0.03	0	2	0	61	0	0.02	0	1.66667	0	52.6667	0	0.0166667	0
Q8NFW8	CMAS	N-acylneuraminate cytidylyltransferase	3	0	104	0	0.22	0	2	0	80	0	0.14	0	0	0	0	0	0	0	1.66667	0	61.3333	0	0.12	0
Q96FN4	CPNE2	Copine-2	0	0	0	0	0	0	3	0	115	0	0.17	0	3	0	159	0	0.17	0	2	0	91.3333	0	0.113333	0
F8VXI7	DYNLL1	Dynein light chain 1, cytoplasmic	2	0	65	0	0.76	0	1	0	80	0	0.48	0	0	0	0	0	0	0	1	0	48.3333	0	0.413333	0
P20700	LMNB1	Lamin-B1	4	0	195	0	0.4	0	0	0	0	0	0	0	2	0	111	0	0.18	0	2	0	102	0	0.193333	0
Q8WWI1	LMO7	LIM domain only protein 7	0	0	0	0	0	0	9	0	386	0	0.16	0	3	0	97	0	0.05	0	4	0	161	0	0.07	0
Q07954	LRP1	Prolow-density lipoprotein receptor-related protein 1	0	0	0	0	0	0	23	0	967	0	0.16	0	7	0	312	0	0.04	0	10	0	426.333	0	0.0666667	0
O75592	MYCBP2	E3 ubiquitin-protein ligase MYCBP2	8	0	264	0	0.05	0	3	0	78	0	0.01	0	0	0	0	0	0	0	3.66667	0	114	0	0.02	0
Q8IVL1	NAV2	Neuron navigator 2	2	0	71	0	0.02	0	3	0	106	0	0.04	0	0	0	0	0	0	0	1.66667	0	59	0	0.02	0
P06748	NPM1	Nucleophosmin	2	0	93	0	0.21	0	0	0	0	0	0	0	1	0	84	0	1.3	0	1	0	59	0	0.503333	0
Q13492	PICALM	Phosphatidylinositol-binding clathrin assembly protein	0	0	0	0	0	0	3	0	106	0	0.15	0	2	0	89	0	0.09	0	1.66667	0	65	0	0.08	0
P48556	PSMD8	26S proteasome non-ATPase regulatory subunit 8	2	0	71	0	0.21	0	3	0	93	0	0.34	0	0	0	0	0	0	0	1.66667	0	54.6667	0	0.183333	0
B7ZM87	SRGAP2	SLIT-ROBO Rho GTPase-activating protein 2	17	1	693	43	0.61	0.13	34	0	1600	0	2.2	0	25	0	1142	0	1.46	0	25.3333	0.333333	1145	14.3333	1.42333	0.0433333
