# Supplementary material for: A CHD8-TRRAP axis facilitates MYC and E2F target gene regulation in human neural stem cells
Source: iScience. 2025 Feb 12;28(3):111978. doi: 10.1016/j.isci.2025.111978 (PMC11914185; doi:10.1016/j.isci.2025.111978)
Supplement: Table S2. MaxQuant analyses of mass spectrometry on 3 F-CHD8 protein and control purifications (# 1, #2, #3) — TRRAP complex subunits are highlighted. CHD8 in red. Only proteins detected in CHD8 vs. control samples with an FDR <0.05 are shown. [file mmc3.xlsx]

## Sheet: Table S2_
Table S2 MaxQuant analyses of mass spectrometry on 3 F-CHD8 protein and control purifications (# 1, #2, #3). TRRAP complex subunits are highlighted. CHD8 in red. Only proteins detected in CHD8 vs control samples with an FDR < 0.05 are shown.
Difference CHD8 vs. Control	minusLOG(P-value FDR)	Protein IDs	Protein names	Gene names	id	Symbol color	Symbol type	Symbol size	Show label	Species	Only identified by site	Reverse	Potential contaminant	Taxonomy IDs	Taxonomy names	Peptides	Unique peptides	Sequence coverage [%]	Unique sequence coverage [%]	Mol. weight [kDa]	Score	Intensity	iBAQ peptides	MS/MS count	iBAQ F-CHD8 IP #1	iBAQ Control IP #1	iBAQ F-CHD8 IP #2	iBAQ Control IP #2	iBAQ F-CHD8 IP #3	iBAQ Control IP #3
9.3722	3.50912	Q16656;Q16656-4;C9JP85;Q16656-2;Q16656-3	Nuclear respiratory factor 1	NRF1	1521	Color2 [DarkGray]	1	4						-1		3	3	5.8	5.8	53.54	18.321	23737000	9	6	20.5454	10.9835	19.6003	9.51243	18.2529	9.78604
13.1292	3.36165	Q9HCK8;Q9HCK8-2;A0A2R8Y840;H0YJG4;A0A2R8Y4P3;A0A2R8Y808;A0A2R8YFT4;A0A2R8YFI9;H0YJA4;G3V303;A0A8V8TRB2	Chromodomain-helicase-DNA-binding protein 8	CHD8	1890	Color2 [DarkGray]	1	4						-1		118	98	46.2	39.6	290.52	323.31	15132000000	109	1020	24.4541	14.0465	24.6316	10.4868	25.1936	10.3584
6.86127	3.17805	Q96CW1;Q96CW1-2;A0A8I5KWD3;H7C4C3;A0A087WY71;C9JGT8;C9JPV8;E9PFW3;C9JJD3;C9JTK4;A0A8I5QJU5;C9JJ47;A0A8I5KT55	AP-2 complex subunit mu	AP2M1	49	Color2 [DarkGray]	1	4						-1		6	6	12.6	12.6	49.654	38.555	20267000	26	9	17.9092	10.3571	16.6565	11.6634	18.7141	10.6755
10.6616	2.81264	Q9UI15;C9J5W6;H7C5N2;P37802;C9JCX3;P37802-2	Transgelin-3	TAGLN3	1978	Color2 [DarkGray]	1	4						-1		9	9	52.8	52.8	22.472	203.13	110560000	14	35	18.0473	9.8796	22.019	8.98939	21.687	10.8996
3.89956	2.80951	Q8WUB8;S5FZ81;Q8WUB8-2;Q8WUB8-3	PHD finger protein 10	PHF10	1709	Color2 [DarkGray]	1	4						-1		3	3	6.2	6.2	56.05	21.004	884060	21	4	14.6783	9.81705	13.9549	9.76276	13.0934	10.4481
5.94348	2.71428	O94813;X6R3P0;O94813-3;O94813-2;A0A087WYV5;E9PCX4;H0YAG4	Slit homolog 2 protein;Slit homolog 2 protein N-product;Slit homolog 2 protein C-product	SLIT2	970	Color2 [DarkGray]	1	4						-1		12	11	9.2	8.5	169.87	75.277	18371000	68	19	15.296	8.89366	14.7518	10.1215	17.0593	10.2615
8.80115	2.68162	Q8TD26;H7C294;Q8TD26-3	Chromodomain-helicase-DNA-binding protein 6	CHD6	1701	Color2 [DarkGray]	1	4						-1		13	3	4.9	1.5	305.41	17.188	489320000	129	60	19.9295	12.3082	19.8574	8.84375	20.467	12.6986
5.78436	2.43663	O94973;O94973-2;A0A8I5KPP9;A0A0G2JS82;O94973-3;A0A0G2JQM1;A0A8I5KYZ9	AP-2 complex subunit alpha-2	AP2A2	978	Color2 [DarkGray]	1	4						-1		10	4	11.3	5.3	103.96	31.038	32032000	49	19	16.8425	11.7862	18.3961	10.1019	16.8259	12.8233
7.63695	2.43626	O75044;B7ZM87;A0A075B7B5;Q5VZB4;P0DMP2;A0A286YEY3;P0DJJ0;A0A075B7E9;A0A075B7E6;E9PDX4;A0A075B743;A0A087X0L1;A0A087WW56;A0A087X1G6;G5EA48	SLIT-ROBO Rho GTPase-activating protein 2	SRGAP2	489	Color2 [DarkGray]	1	4						-1		42	41	42.4	41.3	120.87	323.31	494820000	50	202	18.0028	11.8018	21.7487	13.0194	21.2186	13.238
5.97597	2.41328	P51991;A0A7I2V2R3;A0A7I2V5D8;A0A7I2V402;A0A7I2V4J6;A0A7I2V4G0;P51991-2;H7C1J8	Heterogeneous nuclear ribonucleoprotein A3	HNRNPA3	287	Color2 [DarkGray]	1	4						-1		6	6	23.8	23.8	39.594	106.86	30270000	19	24	17.7222	12.8592	18.1595	12.7214	17.4941	9.8673
3.63107	2.38559	P18074;A8MX75;A0A804HK53;E7EVE9;A0A804HL97;P18074-2;K7EKF3;A0A804HK75;K7EIT8	TFIIH basal transcription factor complex helicase XPD subunit	ERCC2	345	Color2 [DarkGray]	1	4						-1		3	3	3.8	3.8	86.908	16.689	1423400	39	4	13.0045	8.77656	13.4358	8.91995	11.4852	9.33577
8.40442	2.36437	Q9P2D1;A0A8Q3WKT9;Q9P2D1-4;Q9P2D1-2;Q9P2D1-3;A0A8V8TQJ2	Chromodomain-helicase-DNA-binding protein 7	CHD7	1950	Color2 [DarkGray]	1	4						-1		38	23	14.1	9.7	335.92	154.44	1224700000	131	128	21.6928	15.9075	21.3225	11.7814	21.3195	11.4326
2.23701	2.24771	Q6W2J9;H7BYY2;H7BZ37;H7C2V9;H7C231;Q6W2J9-3;Q6W2J9-4;Q6W2J9-2;A1A564	BCL-6 corepressor	BCOR	785	Color2 [DarkGray]	1	4						-1		2	2	1.4	1.4	192.19	11.572	549240	97	2	12.0408	9.74793	11.3192	8.682	11.5139	9.73298
1.06045	2.20716	Q96JP5;A0A0A6YYC7;Q96JP5-2	E3 ubiquitin-protein ligase ZFP91	ZFP91;ZFP91-CNTF	96	Color2 [DarkGray]	1	4						-1		2	2	6.5	6.5	63.444	11.359	0	25	2	11.3566	10.0993	11.2502	9.85951	10.9095	10.3762
3.55977	2.18482	Q8NC51-3;Q8NC51-4;Q8NC51;Q8NC51-2	Plasminogen activator inhibitor 1 RNA-binding protein	SERBP1	1688	Color2 [DarkGray]	1	4						-1		12	12	44.3	44.3	43.135	213.82	76169000	18	42	18.5214	14.337	18.6775	16.3818	19.6313	15.4321
3.10347	2.152	Q7Z417	Nuclear fragile X mental retardation-interacting protein 2	NUFIP2	1633	Color2 [DarkGray]	1	4						-1		2	2	4.9	4.9	76.12	11.488	950060	26	2	12.066	9.75881	13.6831	10.3139	13.9208	10.2867
3.58112	2.12924	P52747;P52747-3;P52747-2;E7EN86;P36508-2;E7EX64;P36508;E9PS81;C9JTC5;E9PJF2;E9PLN4;E9PMY8;E9PPB0;C9JRS3;C9JCG1;E9PLS7;C9J2G7	Zinc finger protein 143	ZNF143	1248	Color2 [DarkGray]	1	4						-1		7	7	11.9	11.9	68.895	46.098	23869000	25	19	17.8578	13.5068	18.2017	15.6249	17.4711	13.6555
2.99386	2.07784	Q15427	Splicing factor 3B subunit 4	SF3B4	1497	Color2 [DarkGray]	1	4						-1		2	2	5.2	5.2	44.385	31.996	24633000	16	12	18.4624	15.5452	17.8051	16.2352	19.5904	15.0958
4.16711	2.06552	Q9H2F5;Q9H2F5-3;Q9H2F5-2;A0A590UJN0	Enhancer of polycomb homolog 1	EPC1	1865	Color2 [DarkGray]	1	4						-1		7	7	11.5	11.5	93.462	42.742	3852100	37	8	15.7203	9.91479	12.7308	10.1928	14.2323	10.0744
5.71765	2.06475	Q7Z6B7;Q7Z6B7-2;A0A8Q3WKV0	SLIT-ROBO Rho GTPase-activating protein 1	SRGAP1	1636	Color2 [DarkGray]	1	4						-1		3	2	2.3	1.2	124.26	15.072	32188000	56	10	15.5059	12.2477	18.4349	9.75004	17.4078	12.1979
6.37179	2.0394	O95782;O95782-2;M0R2D9;A0A0G2JQP3;A0A0G2JRP9;A0A0G2JQF7;A0A8I5KV06;A0A0G2JQV2;A0A0G2JS17;A0A0G2JQT9;E9PQP4;E9PPY8;A0A0G2JRF9;A0A0G2JQA4	AP-2 complex subunit alpha-1	AP2A1	993	Color2 [DarkGray]	1	4						-1		15	9	14.9	9.2	107.54	92.432	35493000	53	27	16.7541	11.8855	18.5218	8.66242	17.0975	12.7101
8.51962	2.03243	O60684;Q5TFJ7;S4R3E5	Importin subunit alpha-7	KPNA6	927	Color2 [DarkGray]	1	4						-1		14	4	26.3	6.9	60.029	131.06	210360000	23	74	19.6989	10.6192	19.047	14.8348	21.9876	9.72062
5.77064	2.02716	Q9Y2D5-6;Q9Y2D5-4;Q9Y2D5;Q9Y2D5-5;Q9Y2D5-7;C9JVY5;C9JZH4	A-kinase anchor protein 2	AKAP2	2020	Color2 [DarkGray]	1	4						-1		22	19	27.2	23.4	120.63	283.55	79250000	51	76	15.7215	11.4362	18.7322	13.2213	19.2513	11.7356
5.77379	2.00538	P25440;A0A0G2JK44;A0A140T9E9;H0Y6K2;P25440-2;P25440-3;P25440-4;A0A140T9V2;A0A0G2JHL0;U3KQA6;A0A140T9F7;A0A0G2JHN8;A0A140T9I1;H0Y799;A0A140T9X8;E9PIQ3;E9PKQ9	Bromodomain-containing protein 2	BRD2	133	Color2 [DarkGray]	1	4						-1		15	14	22.1	20.5	88.06	164.05	13547000	36	21	14.1373	8.54298	16.9484	11.1601	16.8829	10.9441
4.06795	1.90832	Q9Y5B9;G3V5A4;G3V401;G3V2X0	FACT complex subunit SPT16	SUPT16H	2043	Color2 [DarkGray]	1	4						-1		23	23	23.1	23.1	119.91	261.33	112810000	54	71	17.836	15.8894	19.8109	15.1964	19.0381	13.3953
5.61423	1.87986	Q9NXR8;E7ET07;A0A0C4DG38;Q9NXR8-2;Q9NXR8-3	Inhibitor of growth protein 3;Inhibitor of growth protein	ING3	607	Color2 [DarkGray]	1	4						-1		3	3	8.6	8.6	46.742	65.985	3832600	16	7	17.4947	9.59068	15.5126	9.42968	12.9857	10.1299
7.61233	1.87591	Q6NYC8;A0A0G2JHC2;Q6NYC8-2;Q6NYC8-3;Q6NYC8-4;A0A0G2JKF1	Phostensin	PPP1R18	130	Color2 [DarkGray]	1	4						-1		11	11	23.8	23.8	67.942	227.46	100420000	29	34	15.0199	11.2112	20.4463	8.96632	18.9497	11.4014
3.47678	1.87091	P78527;P78527-2;A0A8V8TMR1;F5GX40;H0YG84	DNA-dependent protein kinase catalytic subunit	PRKDC	1348	Color2 [DarkGray]	1	4						-1		95	95	25.8	25.8	469.08	323.31	435630000	220	264	17.8847	14.7378	20.1752	15.5435	17.734	15.0823
4.46004	1.85802	P52739;P52739-2;D6RAT8;D6RBK1;D6RJH2;D6R9I2;D6RFI6	Zinc finger protein 131	ZNF131	1247	Color2 [DarkGray]	1	4						-1		5	5	11.1	11.1	71.421	33.422	3862700	30	6	13.2988	8.73351	15.7219	11.3034	15.1193	10.723
2.18038	1.84023	Q8WYP5;Q8WYP5-2;Q8WYP5-3	Protein ELYS	AHCTF1	1722	Color2 [DarkGray]	1	4						-1		3	3	1.5	1.5	252.5	19.918	972300	108	4	11.8862	10.5077	12.3491	8.91619	11.452	9.72231
2.40207	1.83863	Q14974;J3KTM9;Q14974-2;J3QR48;J3QKQ5;J3KS06;J3QRG4	Importin subunit beta-1	KPNB1	1476	Color2 [DarkGray]	1	4						-1		13	13	17.8	17.8	97.169	265.18	44521000	40	40	18.1476	14.7056	16.2432	15.2137	17.3849	14.6502
1.41052	1.80061	P30876;C9J4M6;C9J2Y9	DNA-directed RNA polymerase II subunit RPB2;DNA-directed RNA polymerase	POLR2B	503	Color2 [DarkGray]	1	4						-1		12	12	11.9	11.9	133.9	94.934	12807000	59	22	14.6885	14.0771	15.8291	13.942	15.5064	13.7734
4.22599	1.79942	Q9NV56	MRG/MORF4L-binding protein	MRGBP	1918	Color2 [DarkGray]	1	4						-1		2	2	13.7	13.7	22.417	12.567	2732400	9	5	16.7437	11.0129	16.6422	14.3232	16.1171	11.4889
5.83131	1.78818	Q92747;E9PF58;Q92747-2	Actin-related protein 2/3 complex subunit 1A	ARPC1A	1733	Color2 [DarkGray]	1	4						-1		3	1	7	2.7	41.569	6.8106	13928000	21	10	14.6277	10.1881	17.313	10.4605	18.8579	12.656
4.44085	1.76795	P11387;A0A7P0T852;A0A7P0T9R7	DNA topoisomerase 1	TOP1	1059	Color2 [DarkGray]	1	4						-1		5	5	7.1	7.1	90.725	30.577	10185000	38	10	13.3154	10.2861	16.4614	11.323	16.58	11.4251
7.01688	1.76787	O15131;A0A8V8TLL2;A0A8V8TL88;A0A8V8TMV2	Importin subunit alpha-6	KPNA5	405	Color2 [DarkGray]	1	4						-1		9	2	21	5.8	60.666	14.236	145970000	24	43	18.5456	9.90532	17.6551	14.7734	21.2466	11.7178
2.80601	1.76384	Q9NWK9	Box C/D snoRNA protein 1	ZNHIT6	1924	Color2 [DarkGray]	1	4						-1		2	2	6.2	6.2	53.918	14.122	809370	34	2	12.9336	9.95398	10.9763	9.52257	12.7117	8.72706
3.7171	1.72559	Q9ULJ8;Q9ULJ8-3;Q9ULJ8-5;Q9ULJ8-4	Neurabin-1	PPP1R9A	1996	Color2 [DarkGray]	1	4						-1		2	1	2	1.1	123.34	7.0716	1643400	47	4	11.1044	9.83471	13.7423	8.47601	13.811	9.19567
5.78616	1.7073	P63010;P63010-2;P63010-3;A0A087X253;Q10567-2;Q10567-3;Q10567-4;Q10567;C9J1E7;A0A087WZQ6;A0A087WU93;A0A087WYD1;K7ERB2;K7EN71;A0A087WXS3;K7EJX1;K7EKZ5	AP-2 complex subunit beta;AP-1 complex subunit beta-1	AP2B1;AP1B1	1330	Color2 [DarkGray]	1	4						-1		13	13	15.5	15.5	104.55	92.105	35849000	44	35	15.6169	9.61473	17.3138	13.7896	18.7965	10.9644
5.77087	1.6938	P19784;H3BNI9;H3BSA1	Casein kinase II subunit alpha	CSNK2A2	1100	Color2 [DarkGray]	1	4						-1		10	10	36	36	41.213	64.12	20675000	19	21	14.8255	9.74506	17.1959	12.553	19.3313	11.742
3.25417	1.69029	P49756;P49756-2;P49756-3;E9PQU5;H0YE46	RNA-binding protein 25	RBM25	1223	Color2 [DarkGray]	1	4						-1		13	13	18.9	18.9	100.18	110.16	28478000	33	28	16.086	13.4501	16.3145	11.5228	16.7551	14.4203
5.40201	1.68756	Q96L91;Q96L91-3;Q96L91-5;Q96L91-2;Q96L91-4;A0A0A0MR70;A0A8V8TRJ5;A0A0A0MR80;A0A0A0MR72	E1A-binding protein p400	EP400	1784	Color2 [DarkGray]	1	4						-1		50	50	21.4	21.4	343.48	323.31	108360000	120	125	18.3922	14.6226	16.9626	11.3438	16.8468	10.0292
8.81978	1.68471	P52294;C9JYI4;C9J352;C9JWD9;F2Z3G4;C9J4U1	Importin subunit alpha-5;Importin subunit alpha-5, N-terminally processed	KPNA1	1244	Color2 [DarkGray]	1	4						-1		14	7	27.7	14.1	60.221	323.31	335190000	20	83	21.3429	8.5834	20.413	12.9808	22.7325	16.4648
3.71811	1.67789	Q96T60;A0A0D9SFL2;M0QYH2;M0QYI1;M0R3C8;Q96T60-2;A0A0D9SEV0;M0R000;A0A1B0GU66;A0A0D9SFD6	Bifunctional polynucleotide phosphatase/kinase;Polynucleotide 3-phosphatase;Polynucleotide 5-hydroxyl-kinase	PNKP	127	Color2 [DarkGray]	1	4						-1		5	5	11.7	11.7	57.076	31.574	3400500	32	8	13.3836	11.7098	15.6105	9.19003	14.2886	11.2285
2.15919	1.67503	Q8WVC0;Q8WVC0-2	RNA polymerase-associated protein LEO1	LEO1	1712	Color2 [DarkGray]	1	4						-1		5	5	8.3	8.3	75.403	38.881	14905000	39	15	16.7446	15.2218	16.0854	13.3686	16.7769	14.5389
5.08576	1.66402	O14974;O14974-4;O14974-5;O14974-3;O14974-2;F8VZN8;H0YIS4;H0YHI8;A0A3B3ISH4;H0YIS3;H0YIM2;A0A0U1RQZ1;H0YHL8;F8VW28;H0YIL7	Protein phosphatase 1 regulatory subunit 12A	PPP1R12A	884	Color2 [DarkGray]	1	4						-1		35	33	32.5	31.6	115.28	323.31	539130000	48	184	18.0762	16.6538	22.1165	15.0356	21.5573	14.8033
2.93768	1.64478	O95619;F8W0J4;F8W1B9;F8VTR4	YEATS domain-containing protein 4	YEATS4	991	Color2 [DarkGray]	1	4						-1		7	7	29.1	29.1	26.499	64.577	30410000	15	19	18.2547	16.0497	17.3694	15.8818	19.5102	14.3897
1.56386	1.63425	O75152;E9PQ61;E9PBY7;A0A1W2PPR9;P0DQW0;A0A8V8TLD8;A0A1B0GTU1	Zinc finger CCCH domain-containing protein 11A	ZC3H11A	936	Color2 [DarkGray]	1	4						-1		9	9	17.4	17.4	89.13	88.169	11521000	42	33	15.8642	13.267	14.79	13.3957	14.7113	14.0114
2.37941	1.63239	Q13105;Q13105-3;Q13105-2;H0Y6X2	Zinc finger and BTB domain-containing protein 17	ZBTB17	1418	Color2 [DarkGray]	1	4						-1		2	2	3.6	3.6	87.927	20.17	1784900	36	5	13.9392	10.4064	13.2863	10.3165	11.9551	11.3194
2.44372	1.61929	Q9NVR2;H0YBW3	Integrator complex subunit 10	INTS10	1921	Color2 [DarkGray]	1	4						-1		6	6	8.3	8.3	82.235	38.818	6787900	38	14	14.7922	12.9339	15.974	14.1738	15.8627	12.19
4.66008	1.57159	P52292;A0A7I2V351;A0A7I2V487;A0A7I2YQE1;A0A7I2V3Z3;J3QLL0;J3KS65;J3QL07	Importin subunit alpha-1	KPNA2	292	Color2 [DarkGray]	1	4						-1		14	14	30.1	30.1	57.861	323.31	213560000	20	80	21.5248	14.1724	20.8904	18.8192	20.8011	16.2444
3.75396	1.55688	Q14103;Q14103-3;D6RAF8;H0YA96;H0Y8G5;Q14103-4;Q14103-2;D6RF44;D6RD83;D6RBQ9	Heterogeneous nuclear ribonucleoprotein D0	HNRNPD	1449	Color2 [DarkGray]	1	4						-1		10	9	25.4	23.1	38.434	71.057	47718000	13	24	19.1538	15.0386	19.6091	17.659	19.1512	13.9547
5.56781	1.55028	Q9UBU8-2;H0YLJ3;B3KTM8;Q9UBU8;H0YMJ0;Q9UBU8-3;H0YM21;H0YMT8;H0YLV1;H0YNE0;H0YNX3;H0YNI8	Mortality factor 4-like protein 1	MORF4L1	466	Color2 [DarkGray]	1	4						-1		10	8	32.2	24.5	37.23	71.057	20911000	17	21	18.545	9.84242	17.1234	12.8386	18.9482	15.2323
1.94986	1.53384	Q69YH5;E9PEI0	Cell division cycle-associated protein 2	CDCA2	627	Color2 [DarkGray]	1	4						-1		1	1	1.3	1.3	112.68	6.6697	140880	47	1	12.9582	11.2282	11.5495	9.93028	12.6259	10.1256
4.73037	1.52948	P29317;P29317-2	Ephrin type-A receptor 2	EPHA2	1140	Color2 [DarkGray]	1	4						-1		6	6	7.5	7.5	108.27	40.67	7710900	47	12	12.3858	10.8847	15.7816	10.7047	16.6436	9.03047
5.75199	1.52064	H0Y4W2;Q9Y4A5;F2Z2U4;Q9Y4A5-2;A0A2R8YFJ4	Transformation/transcription domain-associated protein	TRRAP	736	Color2 [DarkGray]	1	4						-1		80	80	22.2	22.2	438.92	323.31	166940000	221	158	18.1116	14.7861	17.2002	11.6698	17.2254	8.8254
0.647033	1.51227	O94776;O94776-2	Metastasis-associated protein MTA2	MTA2	969	Color2 [DarkGray]	1	4						-1		14	12	25.3	21.9	75.022	85.86	94588000	45	64	18.5075	17.5469	18.4922	17.6107	18.0152	17.9163
6.23415	1.49668	Q9H0E9-2;Q9H0E9;H7C128;H7C179;B5MCW3;H7C127;Q9H0E9-4;H7C2P4;Q9H0E9-3;F8WBH2;H0YAH7;F8WDX5;D6RID0;F8WCS7;C9JV05;H0YA84	Bromodomain-containing protein 8	BRD8	478	Color2 [DarkGray]	1	4						-1		8	8	9.7	9.7	102.84	53.802	18866000	39	22	17.9036	13.9963	15.9729	8.11498	16.0239	9.08663
3.48231	1.47143	Q9NPF5;Q5TG40;Q5TG38;Q5TG39;Q5TG37;Q5TG36	DNA methyltransferase 1-associated protein 1	DMAP1	1895	Color2 [DarkGray]	1	4						-1		11	11	27.8	27.8	52.992	77.845	45617000	25	26	19.0791	12.8621	17.9461	16.296	18.0808	15.501
2.17641	1.47093	Q9HA38;A0A494C120;Q9HA38-2	Zinc finger matrin-type protein 3	ZMAT3	234	Color2 [DarkGray]	1	4						-1		1	1	6.2	6.2	32.059	8.3577	192770	14	1	12.6618	10.5916	13.7491	10.423	11.3968	10.2639
3.80514	1.45248	P22087;M0R0P1;M0R299;M0QXL5;M0R2Q4;M0R2U2;M0R1H0;M0R2B0;A6NHQ2	rRNA 2-O-methyltransferase fibrillarin	FBL	843	Color2 [DarkGray]	1	4						-1		4	4	13.4	13.4	33.784	28.508	9594400	19	9	15.9967	11.0503	16.3574	14.4105	15.269	10.7468
3.38928	1.45216	Q66K89;H3BUJ7;H3BQZ4;H3BSL4	Transcription factor E4F1	E4F1	773	Color2 [DarkGray]	1	4						-1		1	1	1.9	1.9	83.495	9.514	1783600	19	4	15.794	9.64415	14.7512	11.7972	13.211	12.1471
2.90019	1.44404	Q9NP66;H0YKL0	High mobility group protein 20A	HMG20A	757	Color2 [DarkGray]	1	4						-1		3	3	7.5	7.5	40.143	17.976	879250	13	3	14.6074	10.5392	12.7831	9.1798	12.1922	11.1632
5.44882	1.44318	Q08170;A0A0D9SEM4	Serine/arginine-rich splicing factor 4	SRSF4	1389	Color2 [DarkGray]	1	4						-1		5	2	11.7	5.1	56.678	12.411	15163000	13	17	15.4661	8.46735	17.0844	13.9467	17.982	11.7719
3.96635	1.40251	Q8IWS0;Q8IWS0-2;Q5JRC6;A0A0D9SGE8;Q8IWS0-4;Q8IWS0-5;Q8IWS0-3;A0A8I5KWC2;A0A8I5QJH7;A0A8I5KVG8	PHD finger protein 6	PHF6	129	Color2 [DarkGray]	1	4						-1		4	4	12.6	12.6	41.29	25.403	8900300	21	14	15.4322	11.4898	17.0767	14.8309	16.6111	10.9002
3.32352	1.38927	Q9Y230;Q9Y230-2;M0R0Y3;X6R2L4;M0QXI6;M0R0Z0;M0QXZ7;A0A1W2PS48	RuvB-like 2	RUVBL2	2015	Color2 [DarkGray]	1	4						-1		23	23	51.2	51.2	51.156	323.31	505950000	27	170	22.5157	16.576	21.4253	19.9395	22.1445	19.5995
1.71194	1.38799	Q9H6T3;Q9H6T3-3;Q9H6T3-2	RNA polymerase II-associated protein 3	RPAP3	1874	Color2 [DarkGray]	1	4						-1		3	3	6.5	6.5	75.718	29.703	569200	35	5	12.8029	10.3312	13.1544	10.7017	11.4989	11.2874
4.00344	1.37245	P09874;A0A7I2V3E1;A0A7I2V625;A0A7I2V5E9;A0A7I2V384	Poly [ADP-ribose] polymerase 1	PARP1	1048	Color2 [DarkGray]	1	4						-1		47	47	39	39	113.08	323.31	1700300000	51	397	20.9063	16.0034	23.2334	18.3908	22.3406	20.0757
1.97291	1.35967	P55265;A0A7P0Z4F9;P55265-5;P55265-4;A0A3B3ISU1;A0A3B3IRQ9;A0A7P0Z4K3;P55265-3;P55265-2;A0A3B3ISX1;A0A3B3ITG9;A0A7P0TA14	Double-stranded RNA-specific adenosine deaminase	ADAR	336	Color2 [DarkGray]	1	4						-1		6	6	6.9	6.9	136.06	36.974	2436100	69	12	11.3958	10.6981	12.4094	10.8623	13.3923	9.71844
3.72618	1.35357	Q02880;Q02880-2;E9PCY5;A0A8V8TPE3;A0A8V8TP20;A0A8V8TN33;J3KTB7	DNA topoisomerase 2-beta;DNA topoisomerase 2	TOP2B	418	Color2 [DarkGray]	1	4						-1		9	4	6.6	2.9	183.26	26.721	17557000	87	27	14.1583	9.48743	16.2472	13.2046	15.7779	12.3129
1.91639	1.34828	Q9UHI6;A0A7P0T9T8;A0A7P0TB94;A0A7P0T8G7;A0A7P0Z4I9;A0A7P0TBA6;A0A7P0Z4K8;Q9UHI6-2	Probable ATP-dependent RNA helicase DDX20	DDX20	1974	Color2 [DarkGray]	1	4						-1		21	21	30	30	92.239	261.06	204810000	42	126	19.5014	18.5668	18.732	16.8175	20.1258	17.2257
