# Supplementary material for: A CHD8-TRRAP axis facilitates MYC and E2F target gene regulation in human neural stem cells
Source: iScience. 2025 Feb 12;28(3):111978. doi: 10.1016/j.isci.2025.111978 (PMC11914185; doi:10.1016/j.isci.2025.111978)
Supplement: Table S3. Gene expression changes upon knockdowns — Log Fold Change (logFC), LogCPM, P-values, MYC E2F HALLMARK annotation in gene expression changes upon knockdown of TRRAP, CHD8 or MYC are shown. Experiments are performed in triplicate, averages are shown, compared to control knockdowns. [file mmc4.xlsx]

## Sheet: Table S2 KD data
Table S3 Gene expression changes upon knock-downs. Log Fold Change (logFC), LogCPM, P-values, MYC E2F HALLMARK annotation in gene expression changes upon knock-down of TRRAP, CHD8 or MYC are shown. Experiments are performed in triplicate, averages are shown, compared to control knock-downs.
Gene.Symbol	ENSG	logFC.TRRAP72	logCPM.TRRAP72	PValue.TRRAP72	FDR.TRRAP72	logFC.72H.CHD8KD	logCPM.72H.CHD8KD	PValue.72H.CHD8KD	FDR.72H.CHD8KD	logFC.72H.MYC	logCPM.72H.MYC	PValue.72H.MYC	FDR.72H.MYC	HALLMARK_MYC_TARGETS_V1	HALLMARK_E2F_TARGETS
KLK6	ENSG00000167755	0.206276	-0.74335	0.746049	0.911745	-5.27078	-2.37418	0.000128458	0.000518257	-4.25486	-1.74303	1.23785e-06	8.75445e-06	NA	NA
CLEC2L	ENSG00000236279	2.63135	-3.1857	0.516116	0.730397	-5.05359	-2.48971	0.000581719	0.00209764	-2.2038	-2.78076	0.130976	0.291154	NA	NA
TCF15	ENSG00000125878	-0.410223	-2.18567	0.823823	0.966367	-4.93309	-2.55105	0.00101096	0.00349023	-1.87163	-3.32811	1	1	NA	NA
BCL6B	ENSG00000161940	-2.04193	-2.46893	0.0873679	0.208479	-4.93301	-2.55107	0.00100975	0.00348718	-3.16706	-3.12159	0.256027	0.502717	NA	NA
GBP1	ENSG00000117228	-0.0594461	-3.1856	1	1	-4.80025	-2.61519	0.00200934	0.00658677	-2.39025	-1.53691	0.000139064	0.000680367	NA	NA
ADAMTS8	ENSG00000134917	NA	NA	NA	NA	-4.65416	-2.68229	0.00405995	0.0125781	-1.16579	-2.78092	0.466006	0.806619	NA	NA
IL12A	ENSG00000168811	0.440469	-2.90531	1	1	-4.49287	-2.75264	0.00862735	0.0249807	-3.65095	-2.12177	0.000199904	0.000945834	NA	NA
MT1E	ENSG00000169715	2.44088	-1.90704	0.00732388	0.0288688	-4.49128	-2.75269	0.00803786	0.0234484	0.0101198	-2.4436	1	1	NA	NA
ARPP21	ENSG00000172995	2.88326	-1.99387	0.00106844	0.00581869	-4.49116	-2.75271	0.00798972	0.0233349	-1.95907	-2.8586	0.226351	0.4582	NA	NA
KCNMB1	ENSG00000145936	1.85171	-3.29245	1	1	-4.49116	-2.75271	0.00799066	0.0233349	-5.15685	-2.38455	0.000675593	0.00285748	NA	NA
MIR573	ENSG00000207697	0.432998	-2.13444	0.685165	0.866111	-4.49109	-2.75271	0.00814473	0.0237283	-1.95776	-2.85872	0.228515	0.46128	NA	NA
SLC27A6	ENSG00000113396	1.24143	-2.99271	0.660155	0.844465	-4.3077	-2.82671	0.015803	0.0431883	0.00963009	-2.70668	1	1	NA	NA
KCNMA1	ENSG00000156113	-1.90512	-3.29229	1	1	-4.30767	-2.82671	0.0159529	0.0435311	-1.957	-2.85879	0.228283	0.460989	NA	NA
CRH	ENSG00000147571	0.740838	-2.29199	0.6027	0.799627	-4.09798	-2.90467	0.0321891	0.0817954	-1.8114	-2.56896	0.118842	0.269434	NA	NA
ZNF536	ENSG00000198597	NA	NA	NA	NA	-4.09753	-2.90469	0.0316239	0.0804886	-1.37849	-0.898423	0.0462127	0.120396	NA	NA
GABRG1	ENSG00000163285	-3.204	-3.08574	0.271439	0.477012	-4.09753	-2.90469	0.0316252	0.0804886	-5.35099	-2.274	9.29781e-05	0.000471267	NA	NA
DCHS2	ENSG00000197410	-1.16052	-2.34894	0.319696	0.53077	-4.09742	-2.90471	0.0316079	0.0804657	-1.70629	-2.12183	0.0362231	0.0978593	NA	NA
TRAF3IP3	ENSG00000009790	-0.360085	-2.60028	1	1	-4.09742	-2.90471	0.0316068	0.0804657	0	-3.44361	1	1	NA	NA
ATP2C2	ENSG00000064270	0.47494	-2.53384	0.76815	0.926951	-4.09732	-2.90472	0.0316023	0.0804657	-0.779849	-3.12172	1	1	NA	NA
PCOLCE2	ENSG00000163710	-2.49473	-2.67	0.110906	0.250415	-4.09687	-2.90472	0.0335396	0.0848236	-3.29119	-2.32779	0.0174625	0.0516538	NA	NA
DRICH1	ENSG00000189269	1.07278	-2.5334	0.396709	0.616455	-3.85144	-2.98715	0.0634849	0.149559	2.13658	-2.44359	0.0429987	0.113168	NA	NA
HSFX1	ENSG00000171116	1.23978	-2.99279	0.643846	0.830513	-3.85134	-2.98715	0.0631628	0.148986	0.00751754	-3.02852	1	1	NA	NA
MIR1908	ENSG00000284416	NA	NA	NA	NA	-3.85123	-2.98717	0.0634751	0.149553	0.383315	-2.78064	1	1	NA	NA
ACTL8	ENSG00000117148	-2.55524	-2.23735	0.0135615	0.0481944	-3.85118	-2.98717	0.0629324	0.148625	0.383591	-2.78065	1	1	NA	NA
CRYBA4	ENSG00000196431	-1.35269	-2.99304	0.644345	0.830513	-3.85117	-2.98717	0.0629331	0.148625	2.45339	-1.98392	0.00212193	0.00802199	NA	NA
MIR186	ENSG00000207721	0.0567272	-1.29118	1	1	-3.85105	-2.98718	0.0631468	0.148986	0.00895016	-2.7066	1	1	NA	NA
FAM83E	ENSG00000105523	-1.48843	-2.67088	0.316297	0.527618	-3.85105	-2.98718	0.0631523	0.148986	0.969035	-2.12179	0.262259	0.51107	NA	NA
IL10RB	ENSG00000243646	2.63824	-3.18555	0.529224	0.736314	-3.85104	-2.98718	0.0631502	0.148986	0.00905331	-3.22128	1	1	NA	NA
RXFP3	ENSG00000182631	-0.0888181	-2.40796	1	1	-3.85104	-2.98718	0.0631562	0.148986	-1.23638	-2.32812	0.191817	0.399585	NA	NA
GABRP	ENSG00000094755	-0.636944	-0.687962	0.154932	0.317987	-3.83456	-2.07461	4.37e-05	0.000189103	1.68212	-1.05158	0.000506802	0.00220058	NA	NA
ASB2	ENSG00000100628	-1.8823	-2.53285	0.142275	0.30083	-3.75734	-2.12047	9.39e-05	0.000386635	-2.24292	-1.44366	0.000123893	0.00061218	NA	NA
RHOXF1	ENSG00000101883	-0.842946	-3.08588	1	1	-3.55414	-3.07463	0.12613	0.272615	0.00755771	-3.02848	1	1	NA	NA
MIR940	ENSG00000284346	NA	NA	NA	NA	-3.55414	-3.07463	0.126119	0.272615	1.30343	-3.02851	0.630354	0.994587	NA	NA
AMZ1	ENSG00000174945	2.7156	-2.53369	0.0332376	0.0988266	-3.55407	-3.07463	0.125663	0.272087	-3.83734	-2.94107	0.06627	0.164059	NA	NA
ADIPOQ	ENSG00000181092	1.85166	-3.29245	1	1	-3.55407	-3.07463	0.125662	0.272087	-2.65804	-3.22127	0.504442	0.851982	NA	NA
GFRA2	ENSG00000168546	-0.0519807	-3.18541	1	1	-3.55407	-3.07463	0.125661	0.272087	1.97473	-2.85857	0.226237	0.4582	NA	NA
WNT11	ENSG00000085741	-0.0571029	-2.82295	1	1	-3.55395	-3.07464	0.125631	0.272087	-0.670645	-2.70643	0.746939	1	NA	NA
CACNG1	ENSG00000108878	-0.741739	-2.67026	0.756134	0.918621	-3.55395	-3.07464	0.125636	0.272087	-0.77669	-3.12182	1	1	NA	NA
HS3ST4	ENSG00000182601	1.35838	-2.67177	0.334411	0.547055	-3.55395	-3.07464	0.125639	0.272087	-1.66336	-2.94097	0.382763	0.693481	NA	NA
TNXB	ENSG00000168477	1.35132	-2.67142	0.325412	0.536732	-3.55395	-3.07464	0.125643	0.272087	0.80939	-2.32786	0.447459	0.782378	NA	NA
LYG2	ENSG00000185674	-0.0708033	-2.67092	1	1	-3.55395	-3.07464	0.125644	0.272087	-2.4144	-2.70671	0.0751029	0.182265	NA	NA
NAALADL1	ENSG00000168060	2.14389	-2.74553	0.1542	0.31692	-3.55395	-3.07464	0.12565	0.272087	0.00885494	-2.56904	1	1	NA	NA
LEMD1	ENSG00000186007	-1.19943	-2.53268	0.488065	0.708585	-3.55395	-3.07464	0.125637	0.272087	-0.781602	-3.12161	1	1	NA	NA
HLA-DRB1	ENSG00000196126	-1.90352	-3.29233	1	1	-3.55395	-3.07464	0.125638	0.272087	-1.66094	-2.94119	0.381397	0.691912	NA	NA
C14orf39	ENSG00000179008	-1.01721	-2.23747	0.338773	0.552012	-3.55395	-3.07464	0.125642	0.272087	-1.95918	-2.85858	0.225115	0.456642	NA	NA
OTOS	ENSG00000178602	-0.0659495	-2.99318	1	1	-3.55395	-3.07464	0.125642	0.272087	-2.90771	-2.50498	0.0135472	0.0413398	NA	NA
NR3C2	ENSG00000151623	-0.0519791	-3.18541	1	1	-3.55395	-3.07464	0.125645	0.272087	-1.6609	-2.94118	0.3814	0.691912	NA	NA
MT1F	ENSG00000198417	-1.8937	-3.29249	1	1	-3.55387	-3.07464	0.126849	0.2737	0.517922	-2.94124	1	1	NA	NA
ADAMTS17	ENSG00000140470	-0.0534086	-3.18537	1	1	-3.55387	-3.07464	0.126856	0.2737	-2.66148	-3.22113	0.5078	0.851982	NA	NA
MIR6851	ENSG00000275651	-2.69806	-3.18531	0.524642	0.736314	-3.5537	-3.07466	0.126204	0.272615	0.946678	-2.44365	0.398678	0.714421	NA	NA
USH1G	ENSG00000182040	-0.270466	-2.3499	1	1	-3.5537	-3.07466	0.126204	0.272615	-0.365594	-2.78064	1	1	NA	NA
ACTBL2	ENSG00000169067	1.85166	-3.29245	1	1	-3.5537	-3.07466	0.12621	0.272615	1.87824	-3.32812	1	1	NA	NA
CNR2	ENSG00000188822	-0.833956	-3.08609	1	1	-3.55352	-3.07466	0.127015	0.27381	-1.66265	-2.94105	0.385294	0.695946	NA	NA
ISM1	ENSG00000101230	2.18708	-1.40857	0.0011337	0.00611454	-3.55349	-3.07466	0.127055	0.27381	-2.90761	-2.50501	0.0132579	0.0406055	NA	NA
FAM163B	ENSG00000196990	-0.833963	-3.08609	1	1	-3.55349	-3.07466	0.127058	0.27381	0.00639936	-3.2212	1	1	NA	NA
SLC38A4	ENSG00000139209	-0.0534097	-3.18537	1	1	-3.55349	-3.07466	0.127066	0.27381	-0.782372	-3.12158	1	1	NA	NA
TKTL1	ENSG00000007350	-1.2347	-2.74479	0.494392	0.714947	-3.55205	-3.07466	0.134338	0.28761	0.555153	-2.56937	0.767108	1	NA	NA
CD53	ENSG00000143119	1.24592	-2.46986	0.256789	0.460261	-3.5011	-2.26723	0.000554698	0.00200956	-4.29461	-2.78051	0.0173846	0.0514526	NA	NA
CACNG5	ENSG00000075429	-1.16154	-2.18518	0.266272	0.472493	-3.501	-2.26725	0.000545469	0.0019806	-0.661184	-2.70681	0.73161	1	NA	NA
HIPK4	ENSG00000160396	0.816966	-1.7458	0.229704	0.42539	-3.50079	-2.26728	0.000556395	0.00201501	-1.19181	-2.17088	0.159075	0.342115	NA	NA
MAGEC2	ENSG00000046774	-0.345845	-1.23602	0.704595	0.881967	-3.30017	-2.37415	0.00192562	0.00633226	0.566855	-2.27378	0.620129	0.989074	NA	NA
RPE65	ENSG00000116745	5.39045	-2.18764	0.00142476	0.00738217	-3.18779	-2.43076	0.00358801	0.0112352	-1.98588	-1.60215	0.00208807	0.00791264	NA	NA
IL15	ENSG00000164136	-0.987591	-2.60048	0.535355	0.739716	-3.18079	-3.16771	0.253983	0.492636	0.192753	-2.27355	1	1	NA	NA
CHRND	ENSG00000135902	-0.84739	-3.08574	1	1	-3.17958	-3.16773	0.251314	0.488605	0.006508	-3.22116	1	1	NA	NA
ZNF365	ENSG00000138311	-3.57898	-2.99256	0.13875	0.295683	-3.17958	-3.16773	0.251305	0.488605	-1.87201	-3.32809	1	1	NA	NA
ZNF556	ENSG00000172000	-3.58381	-2.99237	0.143883	0.303317	-3.17958	-3.16773	0.251303	0.488605	0.00661916	-3.02847	1	1	NA	NA
FTCDNL1	ENSG00000226124	1.23604	-2.99294	0.644758	0.830513	-3.17957	-3.16773	0.251325	0.488605	-3.54173	-3.02844	0.130291	0.290471	NA	NA
TRIML2	ENSG00000179046	1.85216	-3.29243	1	1	-3.17957	-3.16773	0.251316	0.488605	-1.6011	-2.17092	0.0573003	0.145039	NA	NA
SH2D4B	ENSG00000178217	1.23496	-2.9929	0.644567	0.830513	-3.17957	-3.16773	0.251315	0.488605	-0.498254	-2.9411	1	1	NA	NA
SDR9C7	ENSG00000170426	-0.567922	-2.90523	1	1	-3.17957	-3.16773	0.251313	0.488605	2.66744	-3.2212	0.509282	0.851982	NA	NA
FOXA1	ENSG00000129514	-1.90362	-3.29233	1	1	-3.17957	-3.16773	0.251313	0.488605	-2.65834	-3.22125	0.504562	0.851982	NA	NA
HRH2	ENSG00000113749	-0.0676662	-2.53387	1	1	-3.17957	-3.16773	0.2513	0.488605	-3.16735	-3.12157	0.256084	0.502717	NA	NA
LRRN4	ENSG00000125872	-0.595422	-2.53341	0.783331	0.937573	-3.17957	-3.16773	0.251295	0.488605	0.795512	-3.12162	1	1	NA	NA
STEAP3	ENSG00000115107	-0.0526272	-3.18543	1	1	-3.17934	-3.16775	0.25125	0.488605	0.00939714	-2.70672	1	1	NA	NA
MLNR	ENSG00000102539	2.62008	-3.18589	0.531431	0.736314	-3.17934	-3.16775	0.25125	0.488605	0	-3.44361	1	1	NA	NA
TMEM236	ENSG00000148483	1.62217	-2.08716	0.147482	0.30843	-3.17934	-3.16775	0.251242	0.488605	0.353048	-2.22088	0.811975	1	NA	NA
MIR4723	ENSG00000284532	NA	NA	NA	NA	-3.17934	-3.16775	0.251236	0.488605	2.66633	-3.22123	0.510296	0.851982	NA	NA
TESMIN	ENSG00000132749	-0.0526278	-3.18543	1	1	-3.17933	-3.16775	0.250526	0.488605	0.00885171	-3.02858	1	1	NA	NA
GBP2	ENSG00000162645	NA	NA	NA	NA	-3.17933	-3.16775	0.250517	0.488605	0.00650974	-3.22116	1	1	NA	NA
TYRP1	ENSG00000107165	-0.0453736	-3.18557	1	1	-3.17933	-3.16775	0.250517	0.488605	-0.780136	-3.1217	1	1	NA	NA
H3C14	ENSG00000203811	-0.0540627	-3.18539	1	1	-3.17933	-3.16775	0.250513	0.488605	-1.8682	-3.32821	1	1	NA	NA
P2RY2	ENSG00000175591	0.472445	-2.53368	0.780804	0.935971	-3.17933	-3.16775	0.250513	0.488605	-2.20641	-2.78054	0.133057	0.294391	NA	NA
ISL1	ENSG00000016082	1.56888	-2.60065	0.211308	0.399549	-3.17933	-3.16775	0.250502	0.488605	-0.499525	-2.94102	1	1	NA	NA
KCNQ1	ENSG00000053918	-0.0519791	-3.18541	1	1	-3.17933	-3.16775	0.250499	0.488605	-1.86797	-3.32821	1	1	NA	NA
XIRP1	ENSG00000168334	0.733569	-3.0859	1	1	-3.17932	-3.16775	0.251275	0.488605	0.514745	-2.94105	1	1	NA	NA
KSR2	ENSG00000171435	-3.569	-2.99291	0.150985	0.312983	-3.17932	-3.16775	0.251268	0.488605	2.4316	-2.70655	0.0757642	0.183422	NA	NA
ADGRG3	ENSG00000182885	-2.02006	-2.82289	0.252875	0.455511	-3.17932	-3.16775	0.251259	0.488605	0.00607104	-3.22118	1	1	NA	NA
PAX9	ENSG00000198807	2.63078	-3.18572	0.516337	0.730397	-3.17932	-3.16775	0.251261	0.488605	-5.0403	-2.44356	0.000609368	0.00260095	NA	NA
MUC5AC	ENSG00000215182	1.84051	-3.29262	1	1	-3.17932	-3.16775	0.251258	0.488605	0	-3.44361	1	1	NA	NA
BLK	ENSG00000136573	2.84984	-2.47007	0.0183076	0.0615033	-3.17932	-3.16775	0.251249	0.488605	0.00904271	-3.22128	1	1	NA	NA
MCTP2	ENSG00000140563	0.603934	-2.67072	0.744438	0.910501	-3.17932	-3.16775	0.251241	0.488605	-0.782788	-3.1216	1	1	NA	NA
PAK3	ENSG00000077264	1.58268	-2.90599	0.451764	0.671438	-3.17932	-3.16775	0.251239	0.488605	-4.48112	-2.70645	0.0106637	0.0334315	NA	NA
BHLHE22	ENSG00000180828	1.61131	-2.90547	0.412459	0.632255	-3.17909	-3.16777	0.251335	0.488605	0.00773493	-3.02848	1	1	NA	NA
CNTN1	ENSG00000018236	-0.0449394	-2.99296	1	1	-3.17909	-3.16777	0.251341	0.488605	-0.860795	-2.85894	0.70909	1	NA	NA
CPSF4L	ENSG00000187959	2.63654	-3.18553	0.515814	0.730397	-3.17908	-3.16777	0.251348	0.488605	0.0121665	-3.02871	1	1	NA	NA
SLC19A3	ENSG00000135917	-0.0609566	-3.18556	1	1	-3.17908	-3.16777	0.251367	0.488605	2.66706	-3.22121	0.504534	0.851982	NA	NA
HBZ	ENSG00000130656	-0.0786566	-2.99295	1	1	-3.17907	-3.16777	0.251375	0.488605	1.87836	-3.32812	1	1	NA	NA
KLC3	ENSG00000104892	3.11912	-3.08653	0.303601	0.51311	-3.17907	-3.16777	0.251381	0.488605	2.66739	-3.22119	0.50432	0.851982	NA	NA
MIR1226	ENSG00000221585	-0.0460595	-3.18558	1	1	-3.17839	-3.16777	0.255679	0.495298	-0.498644	-2.9411	1	1	NA	NA
GSDMC	ENSG00000147697	-0.0540722	-3.18539	1	1	-3.17839	-3.16777	0.25569	0.495298	0	-3.44361	1	1	NA	NA
SUSD4	ENSG00000143502	3.80743	-2.90576	0.0809524	0.196623	-3.17839	-3.16777	0.255696	0.495298	-1.87201	-3.32809	1	1	NA	NA
HBA2	ENSG00000188536	2.6202	-3.18589	0.531053	0.736314	-3.17839	-3.16777	0.255705	0.495298	0	-3.44361	1	1	NA	NA
GRAMD2B	ENSG00000155324	-0.0454005	-3.18557	1	1	-3.17824	-3.16777	0.256001	0.495734	0.340109	-1.50447	0.629917	0.994587	NA	NA
GRK7	ENSG00000114124	-2.70145	-3.18523	0.524273	0.736314	-3.17823	-3.16777	0.256029	0.49574	0.400716	-2.3279	0.806823	1	NA	NA
DLX6	ENSG00000006377	NA	NA	NA	NA	-3.17823	-3.16777	0.256056	0.495748	-1.87206	-3.32809	1	1	NA	NA
TAS2R10	ENSG00000121318	-0.217927	-1.3485	0.886254	1	-3.06612	-2.48966	0.00655201	0.019472	0.00930705	-1.70649	1	1	NA	NA
CTXN3	ENSG00000205279	-0.632984	-1.78249	0.504015	0.724393	-3.06549	-2.4897	0.00687936	0.0203664	1.61822	-1.98439	0.0321115	0.0880848	NA	NA
PDYN	ENSG00000101327	1.39239	-2.40896	0.21175	0.400302	-3.06253	-2.48968	0.0120566	0.033747	-0.921188	-2.44389	0.424782	0.751363	NA	NA
VRTN	ENSG00000133980	-0.356423	-1.63515	0.758379	0.920243	-3.04711	-2.03023	0.000244094	0.000945262	2.53124	-1.94113	0.00119003	0.00477247	NA	NA
PLVAP	ENSG00000130300	2.84264	1.37422	2.95565e-07	4.69449e-06	-2.99897	-1.19197	3.87e-08	2.52e-07	-1.09728	-1.05202	0.0204087	0.0592009	NA	NA
CGREF1	ENSG00000138028	-0.326572	-1.90521	0.852296	0.988862	-2.99392	-1.43075	7.55e-07	4.17e-06	1.16828	-1.44366	0.0391607	0.104536	NA	NA
TMEM240	ENSG00000205090	1.12674	-1.29277	0.0598147	0.15642	-2.97104	-2.07459	0.000432603	0.00159779	-1.12563	-1.27365	0.024833	0.0704752	NA	NA
MAGEC1	ENSG00000155495	-0.827835	-0.631788	0.173028	0.345437	-2.97058	-2.07462	0.000529063	0.00192573	0.512932	-1.5048	0.418287	0.742141	NA	NA
CLCA2	ENSG00000137975	-2.10485	-1.10791	0.000166984	0.00120426	-2.95159	-1.45981	1.33e-06	7.07e-06	-5.95411	0.310099	6.12528e-30	4.79936e-28	NA	NA
MICAL2	ENSG00000133816	1.6172	-1.90699	0.078336	0.192436	-2.93324	-2.55108	0.0120822	0.0338039	-1.53038	-0.653281	0.000150996	0.000732557	NA	NA
UTS2R	ENSG00000181408	-1.47215	-2.67159	0.455995	0.675863	-2.93324	-2.55108	0.0120833	0.0338039	0	-3.44361	1	1	NA	NA
CFD	ENSG00000197766	1.10999	-2.74541	0.485962	0.70669	-2.93307	-2.5511	0.0121947	0.034079	-0.875401	-2.85851	0.694785	1	NA	NA
SLCO5A1	ENSG00000137571	-2.77138	-2.13312	0.00801787	0.0311263	-2.93006	-1.75268	3.18e-05	0.000140278	0.0095539	-2.12166	1	1	NA	NA
GLYATL2	ENSG00000156689	-0.331044	-1.90464	0.85416	0.990258	-2.87309	-1.78916	6.74e-05	0.000283592	-2.68613	-2.17058	0.00318085	0.0115116	NA	NA
CA12	ENSG00000074410	0.764324	2.51073	0.00151222	0.00775979	-2.85998	1.3392	2.13e-35	8.98e-34	0.100444	2.33706	0.575998	0.934178	NA	NA
SHOX2	ENSG00000168779	-0.0703177	-1.8223	1	1	-2.80492	-2.16766	0.00143333	0.00482609	-1.68022	-1.94159	0.0237839	0.0678488	NA	NA
LRRTM1	ENSG00000162951	0.491337	-2.23816	0.638611	0.829391	-2.78745	-2.61515	0.0222314	0.0586707	-0.669366	-1.98387	0.413033	0.734634	NA	NA
H4C3	ENSG00000197061	-0.0749119	-1.99235	1	1	-2.78744	-2.61515	0.0222329	0.0586707	0.00880257	-2.5691	1	1	NA	NA
GFRA3	ENSG00000146013	-0.307877	-2.46994	1	1	-2.78713	-2.61519	0.0218781	0.0579027	0.00870712	-2.85862	1	1	NA	NA
FGF19	ENSG00000162344	-3.25225	-0.130688	1.67533e-12	8.00583e-11	-2.77349	0.0340786	1.75e-16	2.53e-15	-0.534015	-2.56912	0.758505	1	NA	NA
MT1X	ENSG00000187193	0.242625	0.0414731	0.530179	0.736314	-2.76181	-0.241396	1.31e-12	1.36e-11	-0.328662	-0.706294	0.426469	0.753516	NA	NA
C3orf80	ENSG00000180044	1.23851	-2.08676	0.137816	0.294754	-2.71355	-2.21667	0.00249075	0.00802229	-1.6611	-2.9412	0.381415	0.691912	NA	NA
DOCK2	ENSG00000134516	1.08185	-1.86414	0.135881	0.291859	-2.71345	-2.21666	0.0025395	0.00815536	-3.1614	-1.53671	3.12502e-06	2.07096e-05	NA	NA
SEMA3G	ENSG00000010319	1.63548	-0.655165	0.000199295	0.00139922	-2.673	-1.05219	5.77e-08	3.68e-07	-0.198194	-1.3005	0.768737	1	NA	NA
GATA6	ENSG00000141448	2.63079	-3.18572	0.51629	0.730397	-2.67267	-3.26726	0.502135	0.842654	0.00686942	-3.22118	1	1	NA	NA
CREB3L3	ENSG00000060566	-2.68143	-3.18562	0.530341	0.736314	-2.67267	-3.26726	0.502134	0.842654	0	-3.44361	1	1	NA	NA
UNC45B	ENSG00000141161	1.58269	-2.90599	0.451743	0.671438	-2.67267	-3.26726	0.502133	0.842654	0	-3.44361	1	1	NA	NA
KMO	ENSG00000117009	-2.69756	-3.18527	0.513977	0.730397	-2.67266	-3.26726	0.502129	0.842654	1.87837	-3.32812	1	1	NA	NA
NUP210L	ENSG00000143552	-0.94344	-2.823	0.705192	0.881967	-2.67266	-3.26726	0.502129	0.842654	1.30483	-3.02862	0.630654	0.994587	NA	NA
TPD52	ENSG00000076554	-1.90364	-3.29233	1	1	-2.67266	-3.26726	0.502124	0.842654	1.87837	-3.32812	1	1	NA	NA
LRMDA	ENSG00000148655	3.5174	-2.99289	0.145252	0.305139	-2.67266	-3.26726	0.502118	0.842654	0.00862966	-3.0286	1	1	NA	NA
FBXW10	ENSG00000171931	0.3184	-2.74496	1	1	-2.67266	-3.26726	0.502113	0.842654	2.66744	-3.2212	0.509249	0.851982	NA	NA
MIR7156	ENSG00000276081	2.63079	-3.18572	0.516269	0.730397	-2.67266	-3.26726	0.50211	0.842654	0	-3.44361	1	1	NA	NA
KCNK13	ENSG00000152315	-2.02227	-2.82285	0.244552	0.444787	-2.67266	-3.26726	0.502106	0.842654	3.17472	-3.12164	0.256553	0.502717	NA	NA
LDHAL6B	ENSG00000171989	1.8522	-3.29243	1	1	-2.67266	-3.26726	0.502106	0.842654	3.5489	-3.02855	0.132621	0.293896	NA	NA
SLC34A2	ENSG00000157765	3.13301	-3.08636	0.272905	0.477012	-2.67266	-3.26726	0.502104	0.842654	-1.86809	-3.32821	1	1	NA	NA
MIR548D1	ENSG00000283172	1.23963	-2.08623	0.160405	0.326278	-2.67265	-3.26726	0.5021	0.842654	-3.53908	-3.02864	0.130786	0.290895	NA	NA
DOC2B	ENSG00000272636	-0.84682	-3.08578	1	1	-2.67265	-3.26726	0.502097	0.842654	-1.87197	-3.32809	1	1	NA	NA
TMPRSS9	ENSG00000178297	2.63135	-3.1857	0.51616	0.730397	-2.67265	-3.26726	0.502096	0.842654	3.17406	-3.12168	0.256971	0.502717	NA	NA
ZFP57	ENSG00000204644	2.98407	-2.40871	0.0102327	0.0382018	-2.67265	-3.26726	0.502094	0.842654	-0.937112	-2.27401	0.316631	0.595168	NA	NA
MIR5572	ENSG00000284059	-1.9034	-3.29233	1	1	-2.67265	-3.26726	0.502091	0.842654	-2.65999	-3.22115	0.504302	0.851982	NA	NA
MIR3613	ENSG00000264864	-0.941218	-2.82281	0.70473	0.881967	-2.67195	-3.26728	0.500763	0.842654	0.551126	-2.56901	0.759395	1	NA	NA
MIR4706	ENSG00000266531	NA	NA	NA	NA	-2.67195	-3.26728	0.500756	0.842654	0	-3.44361	1	1	NA	NA
MIR6829	ENSG00000276489	-0.0460633	-3.18558	1	1	-2.67195	-3.26728	0.500751	0.842654	-1.28733	-3.02861	0.630684	0.994587	NA	NA
RNF223	ENSG00000237330	NA	NA	NA	NA	-2.67195	-3.26728	0.500749	0.842654	3.17432	-3.12167	0.256788	0.502717	NA	NA
DCSTAMP	ENSG00000164935	NA	NA	NA	NA	-2.67195	-3.26728	0.500736	0.842654	-3.53625	-3.02878	0.132953	0.294277	NA	NA
ANKRD2	ENSG00000165887	-3.19868	-3.08594	0.271249	0.477012	-2.67195	-3.26728	0.500736	0.842654	0.79511	-3.12167	1	1	NA	NA
TNMD	ENSG00000000005	NA	NA	NA	NA	-2.67195	-3.26728	0.500732	0.842654	-3.53907	-3.02864	0.130806	0.290895	NA	NA
BTLA	ENSG00000186265	3.51834	-2.99291	0.151751	0.313701	-2.67195	-3.26728	0.500731	0.842654	0	-3.44361	1	1	NA	NA
SFTPA2	ENSG00000185303	NA	NA	NA	NA	-2.67195	-3.26728	0.500729	0.842654	0	-3.44361	1	1	NA	NA
HOXB4	ENSG00000182742	NA	NA	NA	NA	-2.67195	-3.26728	0.500727	0.842654	1.87824	-3.32812	1	1	NA	NA
LRCOL1	ENSG00000204583	3.52665	-2.99285	0.187966	0.366585	-2.67195	-3.26728	0.500724	0.842654	2.66714	-3.22121	0.504524	0.851982	NA	NA
MIR1225	ENSG00000221656	-1.90349	-3.29233	1	1	-2.67195	-3.26728	0.500724	0.842654	-0.781776	-3.12162	1	1	NA	NA
ASMT	ENSG00000196433	3.14632	-3.08602	0.300405	0.510411	-2.67195	-3.26728	0.500723	0.842654	1.30322	-3.02853	0.630412	0.994587	NA	NA
CYTH4	ENSG00000100055	1.85243	-3.29243	1	1	-2.67194	-3.26728	0.500721	0.842654	0	-3.44361	1	1	NA	NA
TBL1Y	ENSG00000092377	-1.90518	-3.29229	1	1	-2.67194	-3.26728	0.50072	0.842654	-2.65805	-3.22127	0.504418	0.851982	NA	NA
LCE1B	ENSG00000196734	1.84044	-3.29262	1	1	-2.67194	-3.26728	0.500719	0.842654	-1.86825	-3.32821	1	1	NA	NA
ZNF860	ENSG00000197385	-1.70385	-2.90561	0.450812	0.670948	-2.67194	-3.26728	0.500719	0.842654	0	-3.44361	1	1	NA	NA
PDE6C	ENSG00000095464	2.62006	-3.18589	0.531504	0.736314	-2.67194	-3.26728	0.500718	0.842654	-1.87163	-3.32811	1	1	NA	NA
APOA5	ENSG00000110243	-1.90517	-3.29229	1	1	-2.67194	-3.26728	0.500717	0.842654	-1.86805	-3.32821	1	1	NA	NA
GCM1	ENSG00000137270	2.63823	-3.18555	0.529172	0.736314	-2.67194	-3.26728	0.500709	0.842654	2.22283	-2.78065	0.134994	0.297982	NA	NA
KIF25	ENSG00000125337	-0.940002	-2.82274	0.710226	0.884703	-2.67194	-3.26728	0.500704	0.842654	1.30308	-3.02851	0.628947	0.994587	NA	NA
FBP2	ENSG00000130957	NA	NA	NA	NA	-2.67194	-3.26728	0.500702	0.842654	0.795716	-3.12161	1	1	NA	NA
DSC1	ENSG00000134765	NA	NA	NA	NA	-2.67194	-3.26728	0.500696	0.842654	-0.87176	-2.85877	0.693949	1	NA	NA
MUC22	ENSG00000261272	-2.69756	-3.18527	0.513982	0.730397	-2.67194	-3.26728	0.500736	0.842654	0.00687219	-3.22118	1	1	NA	NA
SPATA22	ENSG00000141255	NA	NA	NA	NA	-2.67194	-3.26728	0.500702	0.842654	0	-3.44361	1	1	NA	NA
CLEC19A	ENSG00000261210	-0.842953	-3.08588	1	1	-2.67194	-3.26728	0.500693	0.842654	1.87836	-3.32812	1	1	NA	NA
CLDN2	ENSG00000165376	-1.90358	-3.29233	1	1	-2.67194	-3.26728	0.500692	0.842654	0.00639952	-3.2212	1	1	NA	NA
CSMD2	ENSG00000121904	NA	NA	NA	NA	-2.67194	-3.26728	0.500692	0.842654	-1.87163	-3.32811	1	1	NA	NA
MAS1	ENSG00000130368	1.85178	-3.29245	1	1	-2.67194	-3.26728	0.500692	0.842654	1.87837	-3.32812	1	1	NA	NA
MYH6	ENSG00000197616	0.448323	-2.90533	1	1	-2.67194	-3.26728	0.50069	0.842654	0	-3.44361	1	1	NA	NA
ERICH2	ENSG00000204334	-0.053406	-3.18537	1	1	-2.67194	-3.26728	0.50069	0.842654	2.66773	-3.22119	0.508818	0.851982	NA	NA
IQSEC3	ENSG00000120645	-3.58409	-2.9924	0.149592	0.311523	-2.67194	-3.26728	0.500689	0.842654	0.00605342	-3.22118	1	1	NA	NA
CHRNG	ENSG00000196811	1.91092	-2.82283	0.253324	0.456022	-2.67194	-3.26728	0.500688	0.842654	2.66739	-3.22119	0.504333	0.851982	NA	NA
MT1M	ENSG00000205364	1.85213	-3.29243	1	1	-2.67194	-3.26728	0.500687	0.842654	0.00651164	-3.22116	1	1	NA	NA
MIR503	ENSG00000208005	NA	NA	NA	NA	-2.67193	-3.26728	0.500681	0.842654	1.87772	-3.32814	1	1	NA	NA
ERICH6B	ENSG00000165837	NA	NA	NA	NA	-2.67193	-3.26728	0.50068	0.842654	0	-3.44361	1	1	NA	NA
IL36G	ENSG00000136688	-0.0460575	-3.18558	1	1	-2.67193	-3.26728	0.500679	0.842654	-1.62386	-2.63642	0.193456	0.402477	NA	NA
CSNK1A1L	ENSG00000180138	1.85166	-3.29245	1	1	-2.67193	-3.26728	0.500679	0.842654	1.68214	-2.94115	0.406353	0.724421	NA	NA
CEMP1	ENSG00000205923	-1.90351	-3.29233	1	1	-2.67193	-3.26728	0.500679	0.842654	1.30623	-3.02862	0.637679	1	NA	NA
SERPINF2	ENSG00000167711	-0.0591832	-2.99265	1	1	-2.67193	-3.26728	0.500674	0.842654	3.49241	-2.22118	0.00074929	0.003134	NA	NA
OTP	ENSG00000171540	-2.02873	-2.82283	0.24053	0.439881	-2.67193	-3.26728	0.500671	0.842654	-2.59913	-2.6362	0.0426924	0.112576	NA	NA
CLC	ENSG00000105205	2.62004	-3.18589	0.531542	0.736314	-2.67193	-3.26728	0.500668	0.842654	-0.782168	-3.12164	1	1	NA	NA
ITIH6	ENSG00000102313	-0.752194	-2.67063	0.756017	0.918548	-2.67193	-3.26728	0.50066	0.842654	1.97702	-2.85867	0.233569	0.468954	NA	NA
MAP1LC3A	ENSG00000101460	-1.90365	-3.29233	1	1	-2.67193	-3.26728	0.500645	0.842654	0.797664	-3.12173	1	1	NA	NA
ANGPT4	ENSG00000101280	NA	NA	NA	NA	-2.67193	-3.26728	0.500642	0.842654	0.89824	-2.85875	0.710578	1	NA	NA
CDH19	ENSG00000071991	NA	NA	NA	NA	-2.67193	-3.26728	0.500628	0.842654	0	-3.44361	1	1	NA	NA
ANO9	ENSG00000185101	NA	NA	NA	NA	-2.67176	-3.2673	0.500619	0.842654	0	-3.44361	1	1	NA	NA
KCNE1	ENSG00000180509	0.720152	-3.08624	1	1	-2.67176	-3.2673	0.500621	0.842654	-1.8716	-3.32811	1	1	NA	NA
FOXD2	ENSG00000186564	NA	NA	NA	NA	-2.67176	-3.2673	0.500623	0.842654	1.87772	-3.32814	1	1	NA	NA
TEX55	ENSG00000163424	0.856714	-2.60018	0.573116	0.773515	-2.67176	-3.2673	0.500625	0.842654	0	-3.44361	1	1	NA	NA
GPR37L1	ENSG00000170075	2.14152	-2.74589	0.184109	0.361314	-2.67176	-3.2673	0.500628	0.842654	1.30312	-3.0285	0.63032	0.994587	NA	NA
SLC24A2	ENSG00000155886	4.26443	-2.74535	0.022657	0.0728024	-2.67176	-3.2673	0.50063	0.842654	-1.86809	-3.32821	1	1	NA	NA
NOD2	ENSG00000167207	0.651876	-1.82248	0.40698	0.626711	-2.67176	-3.2673	0.500631	0.842654	-0.658583	-2.7069	0.73445	1	NA	NA
MIR611	ENSG00000284108	1.852	-3.29243	1	1	-2.67176	-3.2673	0.500632	0.842654	-0.782171	-3.12164	1	1	NA	NA
TAS2R43	ENSG00000255374	-0.0453986	-3.18557	1	1	-2.67176	-3.2673	0.500633	0.842654	0	-3.44361	1	1	NA	NA
HRCT1	ENSG00000196196	-0.553812	-2.90556	1	1	-2.67176	-3.2673	0.500634	0.842654	0	-3.44361	1	1	NA	NA
CLPSL1	ENSG00000204140	1.85213	-3.29243	1	1	-2.67176	-3.2673	0.500635	0.842654	0	-3.44361	1	1	NA	NA
MIR4469	ENSG00000284062	NA	NA	NA	NA	-2.67176	-3.2673	0.500637	0.842654	0.796122	-3.12163	1	1	NA	NA
SLC22A3	ENSG00000146477	NA	NA	NA	NA	-2.67176	-3.2673	0.500639	0.842654	-1.87161	-3.32811	1	1	NA	NA
MIR4322	ENSG00000264266	0.449279	-2.90518	1	1	-2.67176	-3.2673	0.500641	0.842654	-1.86829	-3.32821	1	1	NA	NA
PPP1R1A	ENSG00000135447	-0.0534115	-3.18537	1	1	-2.67175	-3.2673	0.500655	0.842654	-1.28752	-3.02859	0.628957	0.994587	NA	NA
MMEL1	ENSG00000142606	1.85243	-3.29243	1	1	-2.67175	-3.2673	0.50066	0.842654	3.17432	-3.12167	0.256862	0.502717	NA	NA
KCNN2	ENSG00000080709	1.24487	-2.99292	0.644481	0.830513	-2.67175	-3.2673	0.500661	0.842654	0.79557	-3.12163	1	1	NA	NA
GABRG2	ENSG00000113327	-3.2029	-3.08578	0.263722	0.469455	-2.67175	-3.2673	0.500663	0.842654	0	-3.44361	1	1	NA	NA
PRRG3	ENSG00000130032	1.88726	-2.8239	0.327018	0.538393	-2.67175	-3.2673	0.500664	0.842654	3.1744	-3.12166	0.254416	0.501959	NA	NA
ATP6V0A4	ENSG00000105929	2.63826	-3.18555	0.529336	0.736314	-2.67175	-3.2673	0.500665	0.842654	0.00876096	-3.02864	1	1	NA	NA
NANOGP8	ENSG00000255192	2.63823	-3.18555	0.529165	0.736314	-2.6714	-3.2673	0.502799	0.842654	0	-3.44361	1	1	NA	NA
KBTBD13	ENSG00000234438	2.15926	-2.74486	0.185285	0.36274	-2.6714	-3.2673	0.502809	0.842654	0	-3.44361	1	1	NA	NA
CD164L2	ENSG00000174950	1.85219	-3.29243	1	1	-2.6714	-3.2673	0.502818	0.842654	1.87824	-3.32812	1	1	NA	NA
DTHD1	ENSG00000197057	-0.0526286	-3.18543	1	1	-2.6714	-3.2673	0.50282	0.842654	0	-3.44361	1	1	NA	NA
HEATR4	ENSG00000187105	-2.68154	-3.18562	0.530022	0.736314	-2.6714	-3.2673	0.502821	0.842654	0.795888	-3.12165	1	1	NA	NA
TDRD5	ENSG00000162782	NA	NA	NA	NA	-2.6714	-3.2673	0.502827	0.842654	-1.86811	-3.32821	1	1	NA	NA
PRLR	ENSG00000113494	-0.730085	-2.6708	0.747604	0.912854	-2.67139	-3.2673	0.502833	0.842654	0.00866855	-3.2213	1	1	NA	NA
OR7C1	ENSG00000127530	-1.90512	-3.29229	1	1	-2.67139	-3.2673	0.502839	0.842654	1.87771	-3.32814	1	1	NA	NA
CDH13	ENSG00000140945	-0.516803	-2.40828	0.798487	0.948203	-2.67139	-3.2673	0.502845	0.842654	0.0120536	-2.56937	1	1	NA	NA
MLN	ENSG00000096395	3.14287	-3.08601	0.272282	0.477012	-2.67139	-3.2673	0.502849	0.842654	0.79863	-3.12173	1	1	NA	NA
MIR548AN	ENSG00000263515	-2.70139	-3.18523	0.524009	0.736314	-2.67132	-3.2673	0.502975	0.842654	0	-3.44361	1	1	NA	NA
WEE2	ENSG00000214102	NA	NA	NA	NA	-2.67132	-3.2673	0.502986	0.842654	-1.87199	-3.32809	1	1	NA	NA
SPATA31A6	ENSG00000185775	0.686069	-2.46975	0.578536	0.778197	-2.67132	-3.2673	0.502998	0.842654	-1.87161	-3.32811	1	1	NA	NA
SLIT3	ENSG00000184347	2.8521	-2.47029	0.0203566	0.0669754	-2.67131	-3.2673	0.503018	0.842654	1.67788	-2.94105	0.381315	0.691912	NA	NA
MUC16	ENSG00000181143	0.737814	-3.08604	1	1	-2.67131	-3.2673	0.50303	0.842654	0.795113	-3.12167	1	1	NA	NA
PCARE	ENSG00000179270	0.44644	-2.90514	1	1	-2.67131	-3.2673	0.503033	0.842654	-3.16379	-3.12179	0.257211	0.502717	NA	NA
TBX3	ENSG00000135111	1.84038	-3.29262	1	1	-2.67131	-3.2673	0.50304	0.842654	0.00639296	-3.2212	1	1	NA	NA
OR2M4	ENSG00000171180	-0.0540637	-3.18539	1	1	-2.67131	-3.2673	0.503042	0.842654	-0.781779	-3.12162	1	1	NA	NA
LRTM2	ENSG00000166159	4.60751	-2.6013	0.00598045	0.0244372	-2.67131	-3.2673	0.503047	0.842654	1.87824	-3.32812	1	1	NA	NA
GPR15	ENSG00000154165	NA	NA	NA	NA	-2.67131	-3.2673	0.50305	0.842654	0	-3.44361	1	1	NA	NA
OR2C1	ENSG00000168158	0.444671	-2.9055	1	1	-2.67131	-3.2673	0.50305	0.842654	0	-3.44361	1	1	NA	NA
MMP21	ENSG00000154485	1.24021	-2.99277	0.643856	0.830513	-2.67131	-3.2673	0.503053	0.842654	1.97511	-2.85857	0.227841	0.460365	NA	NA
ACSBG2	ENSG00000130377	NA	NA	NA	NA	-2.67131	-3.2673	0.503056	0.842654	-0.496824	-2.94122	1	1	NA	NA
TSSK4	ENSG00000139908	-0.846129	-3.08576	1	1	-2.6713	-3.2673	0.503058	0.842654	3.17464	-3.12165	0.256584	0.502717	NA	NA
G0S2	ENSG00000123689	-1.89332	-3.29249	1	1	-2.6713	-3.2673	0.503072	0.842654	-1.87203	-3.32809	1	1	NA	NA
GLP1R	ENSG00000112164	-1.90516	-3.29229	1	1	-2.6713	-3.2673	0.503084	0.842654	0	-3.44361	1	1	NA	NA
FAM181B	ENSG00000182103	-1.35869	-2.99281	0.644199	0.830513	-2.6245	-2.68231	0.0399322	0.099103	-1.66045	-2.9412	0.383399	0.693725	NA	NA
CLVS1	ENSG00000177182	-1.38137	-2.46876	0.267275	0.473234	-2.62441	-2.6823	0.0396795	0.0986222	1.30327	-3.02853	0.628948	0.994587	NA	NA
FBXW12	ENSG00000164049	-0.0557045	-2.67095	1	1	-2.62437	-2.68233	0.0396815	0.0986222	-3.54009	-3.02856	0.129069	0.288325	NA	NA
GPR4	ENSG00000177464	3.14079	-0.552106	1.73823e-07	2.92383e-06	-2.62428	-2.68233	0.0420711	0.103867	-0.939235	-2.27374	0.31756	0.596108	NA	NA
RORC	ENSG00000143365	0.287131	-2.18517	0.832715	0.973056	-2.624	-2.68233	0.0402988	0.0999652	-0.780441	-3.12172	1	1	NA	NA
RNASE1	ENSG00000129538	0.382636	1.14713	0.154615	0.317471	-2.55366	0.0129876	1.52e-15	2.03e-14	-0.147775	0.275267	0.603927	0.968607	NA	NA
RGS8	ENSG00000135824	-0.812243	2.13743	0.000223193	0.00153894	-2.54064	1.32256	6.2e-36	2.69e-34	-0.777174	0.90181	0.000595791	0.00254717	NA	NA
PVALB	ENSG00000100362	-1.01489	2.45598	0.000376892	0.00239637	-2.51909	0.569506	3.66e-22	7.7e-21	0.31721	0.311453	0.267907	0.519536	NA	NA
CLDN10	ENSG00000134873	-0.515688	-2.03895	0.694177	0.873558	-2.51273	-2.31972	0.00767117	0.0224838	-2.20468	-2.78066	0.130258	0.29045	NA	NA
NLRP11	ENSG00000179873	-0.903761	-0.968531	0.0678685	0.172623	-2.4901	-1.03012	2.18e-07	1.29e-06	-0.891788	-1.67105	0.150702	0.327379	NA	NA
MRAP2	ENSG00000135324	-0.70777	-0.120631	0.0572302	0.151152	-2.48965	-1.03021	1.91e-07	1.14e-06	-0.0714813	-1.4739	1	1	NA	NA
NLRC5	ENSG00000140853	4.06548	-1.786	0.000478989	0.00292146	-2.4644	-2.03023	0.00157828	0.00528	-0.732492	-1.74355	0.268314	0.519838	NA	NA
CD3E	ENSG00000198851	0.854976	-2.60019	0.552228	0.754063	-2.44108	-2.75267	0.0715709	0.16613	-1.28736	-3.02857	0.628943	0.994587	NA	NA
HAND2	ENSG00000164107	-0.307939	-2.46908	1	1	-2.44081	-2.7527	0.0710879	0.165156	-1.28732	-3.02857	0.628946	0.994587	NA	NA
TRAPPC3L	ENSG00000173626	-0.920985	-1.99297	0.325284	0.536709	-2.44071	-2.75273	0.0712586	0.165497	2.26874	-2.38457	0.0263726	0.0741378	NA	NA
CSRP3	ENSG00000129170	0.733297	-3.08583	1	1	-2.44069	-2.7527	0.0728843	0.16884	2.61684	-2.63627	0.0481878	0.124901	NA	NA
MIR762	ENSG00000211591	-2.48799	-2.67021	0.0905171	0.213879	-2.44062	-2.75272	0.0714765	0.165929	0.306786	-2.63636	1	1	NA	NA
H4C11	ENSG00000197238	-2.86222	-1.74341	0.000259432	0.00175	-2.42049	-1.5827	7.55e-05	0.000314612	-1.68284	-1.9412	0.0204445	0.0592881	NA	NA
CLDND2	ENSG00000160318	0.367989	-2.03856	0.677217	0.858144	-2.40788	-1.40221	1.95e-05	8.88e-05	-0.176904	-1.63656	0.861027	1	NA	NA
TRABD2B	ENSG00000269113	0.442732	-1.90553	0.557939	0.759208	-2.30848	-1.86516	0.000987917	0.00341954	-2.25015	-2.38488	0.0255443	0.07214	NA	NA
NPAS4	ENSG00000174576	-1.00088	-0.160152	0.0206964	0.0678508	-2.30348	0.300649	5.29e-15	6.73e-14	-3.1616	1.12883	3.86726e-28	2.6757e-26	NA	NA
ST18	ENSG00000147488	1.75822	-1.5028	0.00903354	0.0344733	-2.27911	-2.43075	0.0231075	0.0607629	1.61081	-1.6709	0.0104684	0.0329433	NA	NA
EBF3	ENSG00000108001	0.161381	-1.4397	0.894048	1	-2.27275	-1.48959	8.2e-05	0.000339832	-0.575035	-0.961909	0.293008	0.557553	NA	NA
HRH3	ENSG00000101180	-0.602486	0.906735	0.100731	0.232708	-2.26381	0.814467	9.98e-24	2.27e-22	-0.464711	0.338111	0.0962553	0.224981	NA	NA
ECRG4	ENSG00000119147	0.644873	-1.8237	0.359362	0.575926	-2.23944	-1.90467	0.00164677	0.00548802	-1.16829	-2.78079	0.462337	0.801858	NA	NA
EPO	ENSG00000130427	0.308502	-2.29213	0.834864	0.975284	-2.23086	-2.8267	0.126808	0.2737	-1.08958	-2.38486	0.27772	0.534366	NA	NA
IAH1	ENSG00000134330	3.50929	-2.99323	0.145777	0.305877	-2.23076	-2.82669	0.126853	0.2737	3.17447	-3.12166	0.256769	0.502717	NA	NA
RD3	ENSG00000198570	-0.872518	-1.78226	0.314583	0.525979	-2.23063	-2.82671	0.126021	0.272579	1.43288	-2.70656	0.298305	0.566288	NA	NA
TBX21	ENSG00000073861	2.63828	-3.18555	0.529461	0.736314	-2.23054	-2.8267	0.125735	0.272183	0.00773335	-3.02848	1	1	NA	NA
H2AC4	ENSG00000278463	0.812472	-2.82308	0.705322	0.881967	-2.23054	-2.8267	0.126033	0.272579	0.00676363	-3.22118	1	1	NA	NA
SLC35D3	ENSG00000182747	-1.71468	-2.90578	0.451021	0.671012	-2.23043	-2.82672	0.12597	0.272579	0.797694	-3.12177	1	1	NA	NA
MIR636	ENSG00000283805	-1.89387	-3.29249	1	1	-2.23001	-2.82674	0.127361	0.27425	-2.66	-3.22115	0.504313	0.851982	NA	NA
HRH1	ENSG00000196639	1.4071	-2.40797	0.185866	0.363701	-2.22982	-2.82675	0.130255	0.279811	-0.871879	-2.85871	0.691698	1	NA	NA
ZBTB7C	ENSG00000184828	-0.0652581	-2.99283	1	1	-2.22975	-2.82675	0.130266	0.279811	0.0090758	-3.22128	1	1	NA	NA
GAL	ENSG00000069482	0.211538	-1.63516	0.76213	0.922404	-2.22355	-0.845752	2.42e-07	1.43e-06	-1.21967	-0.601799	0.0016809	0.00650572	NA	NA
MYT1	ENSG00000196132	1.0952	-1.99373	0.162813	0.330097	-2.20713	-2.16777	0.00801562	0.0233988	1.32397	-2.12153	0.117684	0.26739	NA	NA
KCNK12	ENSG00000184261	-1.06876	1.44098	0.0102726	0.0383067	-2.2069	2.11837	3.73e-52	3.44e-50	-0.128485	2.63571	0.546465	0.896593	NA	NA
NCAM1	ENSG00000149294	0.0660313	-1.23895	1	1	-2.15456	-1.40223	9.54e-05	0.000392074	-0.290797	-0.724541	0.495517	0.84826	NA	NA
POTEI	ENSG00000196834	-3.2029	-3.08578	0.263692	0.469455	-2.14616	-2.48964	0.0393894	0.0980242	2.66739	-3.22119	0.504325	0.851982	NA	NA
ACR	ENSG00000100312	-0.941712	-2.8228	0.701349	0.879828	-2.14584	-2.48971	0.0397022	0.0986497	3.17464	-3.12165	0.256594	0.502717	NA	NA
CBSL	ENSG00000274276	-3.204	-3.08574	0.271446	0.477012	-2.14518	-2.48971	0.0407493	0.100938	-1.62994	-2.63599	0.19498	0.405404	NA	NA
HBB	ENSG00000244734	1.8405	-3.29262	1	1	-2.12287	-1.26736	0.00112707	0.00386038	0	-3.44361	1	1	NA	NA
G3BP2	ENSG00000138757	-0.180143	8.12662	0.036574	0.106495	-2.12154	6.68435	0	0	0.499811	7.53696	1.58045e-10	1.93195e-09	NA	NA
SUSD5	ENSG00000173705	0.75366	3.06543	7.46669e-05	0.000602139	-2.11589	2.18824	7.47e-48	5.83e-46	-1.55102	2.50095	7.76911e-23	3.48223e-21	NA	NA
GPR176	ENSG00000166073	0.0715101	-1.29261	1	1	-2.10939	-1.43071	0.000134552	0.000540961	-1.77781	-1.30083	0.000771034	0.00321719	NA	NA
GNMT	ENSG00000124713	0.878311	-0.845418	0.061474	0.159649	-2.07936	-0.945201	3.58e-06	1.8e-05	-1.90107	-0.474372	8.55721e-07	6.19699e-06	NA	NA
EMILIN2	ENSG00000132205	1.14908	3.54804	1.05217e-08	2.28356e-07	-2.07868	3.02065	2.18e-54	2.19e-52	-2.17974	4.73761	2.05299e-58	8.55768e-56	NA	NA
TERT	ENSG00000164362	0.154678	-0.0750905	0.724324	0.896135	-2.07697	0.023577	3.45e-12	3.46e-11	-0.776931	-0.0743834	0.0117261	0.0363467	NA	NA
SHE	ENSG00000169291	1.75186	-0.927371	0.00412382	0.0180673	-2.06904	-1.61519	0.000646639	0.00231648	-1.84814	-1.38499	0.000779101	0.00324695	NA	NA
DPP4	ENSG00000197635	1.11232	0.207889	0.0737962	0.183967	-2.06182	-1.46	0.000258474	0.000995584	-0.919335	-1.3009	0.0772897	0.186508	NA	NA
GPR20	ENSG00000204882	-0.201454	-0.37761	0.674298	0.85525	-2.05766	-1.31969	7.94e-05	0.00032973	-0.54873	-0.819222	0.184687	0.387561	NA	NA
BAALC	ENSG00000164929	-0.463385	7.14315	0.00010307	0.000793098	-2.05565	6.52498	1.53e-283	1.06e-279	-0.942987	6.39276	1.91381e-27	1.25039e-25	NA	NA
TAF7L	ENSG00000102387	-0.063847	-2.53304	1	1	-2.01371	-1.64829	0.00105524	0.00363105	-1.02726	-1.41362	0.0595588	0.150009	NA	NA
H3C3	ENSG00000287080	-0.21379	-2.03849	1	1	-2.01166	-1.82673	0.00281186	0.00896783	-1.11432	-2.56944	0.361681	0.663745	NA	NA
ANP32D	ENSG00000139223	-1.04606	-1.70571	0.166014	0.335493	-2.01	-2.03018	0.00781714	0.0228795	1.10859	-2.38464	0.276973	0.533301	NA	NA
H4C4	ENSG00000277157	-0.42781	-1.86423	0.727601	0.898994	-2.00665	-2.26723	0.0222351	0.0586707	0.192823	-2.27366	1	1	NA	NA
ZNF732	ENSG00000186777	-1.42603	-2.23797	0.197383	0.379679	-2.0062	-2.26724	0.0219505	0.0580722	-0.330362	-1.81884	0.709545	1	NA	NA
ITM2A	ENSG00000078596	-1.00377	-2.40828	0.439703	0.659697	-2.00612	-2.2673	0.0222029	0.0586133	-1.49061	-2.22122	0.0839249	0.200019	NA	NA
ARHGAP22	ENSG00000128805	0.808134	-1.86387	0.255982	0.459069	-2.00608	-2.26729	0.0220003	0.0581707	0.305664	-2.63621	1	1	NA	NA
PLD4	ENSG00000166428	2.56428	-1.35042	0.000146119	0.00107537	-1.99988	-2.55107	0.0664821	0.155688	0.00744175	-3.02852	1	1	NA	NA
IFI44L	ENSG00000137959	-0.06542	-2.82257	1	1	-1.99985	-2.55106	0.066605	0.155923	-0.43272	-2.07421	0.66215	1	NA	NA
INSYN2B	ENSG00000204767	0.85331	-2.60057	0.538675	0.742469	-1.99984	-2.55106	0.0671615	0.156926	-1.33299	-1.24723	0.0080426	0.0261667	NA	NA
TNNI1	ENSG00000159173	-4.02475	-1.90353	5.11936e-05	0.000434971	-1.99946	-2.55111	0.0677725	0.158194	0.752978	-1.74293	0.273073	0.526795	NA	NA
HLA-DRB5	ENSG00000198502	NA	NA	NA	NA	-1.98495	-2.90466	0.222105	0.442426	0.00639651	-3.2212	1	1	NA	NA
KCNK3	ENSG00000171303	2.35722	-2.67156	0.0903035	0.21353	-1.98463	-2.9047	0.220628	0.439937	-0.870581	-2.85883	0.693683	1	NA	NA
LRATD1	ENSG00000162981	-0.220813	0.0522413	0.5516	0.753597	-1.98451	-1.00848	1.08e-05	5.09e-05	-0.38785	-0.898898	0.41994	0.744251	NA	NA
MIR6739	ENSG00000277681	-0.273626	-2.34901	1	1	-1.98447	-2.90468	0.220644	0.439937	-0.431009	-2.0745	0.657587	1	NA	NA
CBWD3	ENSG00000196873	0.49699	-1.78331	0.479196	0.699983	-1.98444	-2.90472	0.220637	0.439937	-0.367309	-2.78051	1	1	NA	NA
TSPAN1	ENSG00000117472	0.181936	-1.905	0.865027	0.997903	-1.98437	-2.90471	0.21971	0.438791	-1.23524	-2.32832	0.191443	0.398881	NA	NA
KCNG3	ENSG00000171126	-0.917711	-2.13399	0.447587	0.667949	-1.98435	-2.9047	0.220568	0.439911	-3.83584	-2.94119	0.0676236	0.166794	NA	NA
GABRQ	ENSG00000268089	-1.34769	-2.99286	0.643853	0.830513	-1.98429	-2.9047	0.21971	0.438791	-0.364939	-2.7807	1	1	NA	NA
ZP3	ENSG00000188372	3.14632	-3.08602	0.300426	0.510411	-1.98427	-2.90473	0.220101	0.439104	0.797381	-3.12175	1	1	NA	NA
HPD	ENSG00000158104	1.31425	-0.784737	0.00522222	0.0218412	-1.98427	-2.90473	0.220103	0.439104	-0.355766	-1.89946	0.687449	1	NA	NA
SLC22A13	ENSG00000172940	0.733568	-3.0859	1	1	-1.98426	-2.90473	0.222284	0.442699	1.62904	-2.38471	0.101405	0.235217	NA	NA
IL17B	ENSG00000127743	2.63655	-3.18553	0.515882	0.730397	-1.98422	-2.90472	0.219687	0.438791	2.66706	-3.22121	0.504546	0.851982	NA	NA
MIR6849	ENSG00000283770	1.84058	-3.29262	1	1	-1.9842	-2.90472	0.219719	0.438791	-1.28073	-3.0288	0.637612	1	NA	NA
ABCC8	ENSG00000006071	-0.0519781	-3.18541	1	1	-1.9842	-2.90472	0.219723	0.438791	-4.64003	-2.63617	0.00449095	0.0155663	NA	NA
PROKR1	ENSG00000169618	-1.90505	-3.29229	1	1	-1.98416	-2.90472	0.220095	0.439104	-1.65864	-2.94131	0.385717	0.695946	NA	NA
SLC22A15	ENSG00000163393	0.446066	-2.90552	1	1	-1.98403	-2.90472	0.222143	0.442461	1.18782	-2.78062	0.462327	0.801858	NA	NA
CD300LG	ENSG00000161649	0.369386	-1.74447	0.61861	0.812733	-1.98385	-2.90475	0.222528	0.443058	-0.930808	-2.44333	0.407339	0.725807	NA	NA
SSX1	ENSG00000126752	0.81986	-2.82307	0.70195	0.8799	-1.98125	-2.90473	0.236202	0.465832	0	-3.44361	1	1	NA	NA
TGFBR3	ENSG00000069702	1.01548	4.5729	7.51779e-12	3.23285e-10	-1.9805	3.24268	2.74e-65	3.97e-63	-1.87497	3.87835	9.90614e-54	3.2772e-51	NA	NA
MYOM2	ENSG00000036448	-0.500516	-1.11033	0.311503	0.522386	-1.97717	0.0547659	2.56e-11	2.37e-10	0.78628	-0.0172533	0.024732	0.0702173	NA	NA
CENPVL3	ENSG00000224109	-0.863396	-1.49985	0.18716	0.365495	-1.97632	-1.24173	8.97e-05	0.000370384	-0.939909	-2.27363	0.317707	0.596331	NA	NA
LGR5	ENSG00000139292	0.443256	2.47009	0.278414	0.483282	-1.96903	0.720019	1.88e-17	2.92e-16	-1.75695	0.318681	2.99634e-08	2.69878e-07	NA	NA
WDR63	ENSG00000162643	-0.134443	-1.16022	0.8016	0.950474	-1.95506	-1.68229	0.00158342	0.0052955	0.833279	0.284196	0.00258253	0.00955382	NA	NA
PRRT4	ENSG00000224940	1.77518	-0.227136	2.22956e-05	0.00021156	-1.94253	-1.86516	0.00438381	0.013484	-3.3808	-1.38482	2.3832e-07	1.89872e-06	NA	NA
FER1L6	ENSG00000214814	-0.0783265	2.096	0.747252	0.912699	-1.93779	1.86543	1.51e-29	4.76e-28	-0.675098	1.95112	0.000230353	0.00107478	NA	NA
ANKRD55	ENSG00000164512	-0.0752163	-0.948309	0.906341	1	-1.92406	-2.07462	0.0123083	0.0343551	-3.22751	-1.85859	5.98815e-05	0.000315005	NA	NA
CCM2L	ENSG00000101331	1.25467	-1.5337	0.07397	0.184258	-1.924	-2.07465	0.0122975	0.0343317	0.00867946	-2.7066	1	1	NA	NA
C11orf96	ENSG00000187479	-0.995287	-1.43708	0.125262	0.274381	-1.91805	-1.05214	2.81e-05	0.000124943	-1.74833	-1.44423	0.00217094	0.0081814	NA	NA
ARC	ENSG00000198576	0.520735	1.70441	0.0956282	0.223409	-1.91209	1.461	2.21e-26	5.85e-25	-1.19304	0.415019	0.000113142	0.000563734	NA	NA
SUMO3	ENSG00000184900	-0.527405	6.12101	8.77795e-06	9.35601e-05	-1.91138	5.61579	3.76e-184	6.02e-181	-0.276988	5.74838	0.00118673	0.004762	NA	NA
MMD	ENSG00000108960	-0.209117	5.55234	0.0489522	0.134014	-1.90017	4.33316	8.15e-138	5.66e-135	-0.676997	4.8365	1.70628e-10	2.07481e-09	NA	NA
IGFBP3	ENSG00000146674	0.207623	6.57902	0.0538089	0.144141	-1.89871	6.12672	7e-158	6.63e-155	-2.71722	6.95808	7.82121e-178	8.15048e-174	NA	NA
ADGRA1	ENSG00000197177	-1.34464	-2.9932	0.66288	0.845841	-1.89458	-1.71707	0.00251517	0.00808469	-1.62703	-1.17074	0.00106561	0.00431333	NA	NA
NPW	ENSG00000183971	-1.4863	-2.67094	0.328743	0.540023	-1.89364	-2.31978	0.0375461	0.0938968	0.00907136	-2.22105	1	1	NA	NA
TWIST2	ENSG00000233608	-2.67434	-2.6	0.0581757	0.15295	-1.89316	-2.31981	0.0374327	0.0936468	-1.0732	-2.22103	0.221998	0.452507	NA	NA
SYT2	ENSG00000143858	0.240921	3.24748	0.440368	0.660533	-1.88394	3.87551	4.17e-86	9.76e-84	-1.55511	4.08715	2.31955e-21	9.01942e-20	NA	NA
SLAMF7	ENSG00000026751	-1.90519	-3.29229	1	1	-1.88256	-3.37419	1	1	0	-3.44361	1	1	NA	NA
VSX1	ENSG00000100987	1.85243	-3.29243	1	1	-1.88256	-3.37419	1	1	1.30254	-3.0285	0.635591	0.999492	NA	NA
PTGS2	ENSG00000073756	3.13304	-3.08636	0.272753	0.477012	-1.88256	-3.37419	1	1	0.00676675	-3.22118	1	1	NA	NA
OSM	ENSG00000099985	NA	NA	NA	NA	-1.88256	-3.37419	1	1	3.54926	-3.02853	0.132464	0.293723	NA	NA
TXK	ENSG00000074966	NA	NA	NA	NA	-1.88256	-3.37419	1	1	0	-3.44361	1	1	NA	NA
CD84	ENSG00000066294	-1.8933	-3.29249	1	1	-1.88256	-3.37419	1	1	-1.86796	-3.32821	1	1	NA	NA
COL4A4	ENSG00000081052	1.85245	-3.29243	1	1	-1.88256	-3.37419	1	1	-1.86797	-3.32821	1	1	NA	NA
HAO1	ENSG00000101323	2.63827	-3.18555	0.529399	0.736314	-1.88256	-3.37419	1	1	0	-3.44361	1	1	NA	NA
HHLA2	ENSG00000114455	NA	NA	NA	NA	-1.88255	-3.37419	1	1	0	-3.44361	1	1	NA	NA
ITGB6	ENSG00000115221	3.14635	-3.08602	0.300713	0.510685	-1.88255	-3.37419	1	1	0.00605396	-3.22118	1	1	NA	NA
APOC3	ENSG00000110245	1.85243	-3.29243	1	1	-1.88255	-3.37419	1	1	-1.87163	-3.32811	1	1	NA	NA
TNR	ENSG00000116147	0.720118	-3.08624	1	1	-1.88255	-3.37419	1	1	0.795508	-3.12162	1	1	NA	NA
SGIP1	ENSG00000118473	1.23512	-2.99297	0.644895	0.830513	-1.88255	-3.37419	1	1	0.00750793	-3.0285	1	1	NA	NA
KLF8	ENSG00000102349	NA	NA	NA	NA	-1.88255	-3.37419	1	1	0	-3.44361	1	1	NA	NA
HCRTR1	ENSG00000121764	-1.90363	-3.29233	1	1	-1.88255	-3.37419	1	1	0.00676517	-3.22118	1	1	NA	NA
MYCT1	ENSG00000120279	-1.72652	-2.90525	0.39633	0.616389	-1.88255	-3.37419	1	1	-2.6605	-3.22117	0.508238	0.851982	NA	NA
TMEM156	ENSG00000121895	-0.367011	-2.59988	1	1	-1.88254	-3.37419	1	1	-2.66149	-3.22113	0.507837	0.851982	NA	NA
ADGRE2	ENSG00000127507	-2.70146	-3.18523	0.524311	0.736314	-1.88254	-3.37419	1	1	0.00639141	-3.2212	1	1	NA	NA
FCRLA	ENSG00000132185	NA	NA	NA	NA	-1.88254	-3.37419	1	1	-1.96083	-2.85846	0.227686	0.460141	NA	NA
GALNT5	ENSG00000136542	NA	NA	NA	NA	-1.88254	-3.37419	1	1	0	-3.44361	1	1	NA	NA
SIT1	ENSG00000137078	1.89896	-2.82373	0.269103	0.475117	-1.88254	-3.37419	1	1	-2.66148	-3.22113	0.507802	0.851982	NA	NA
DMRT1	ENSG00000137090	3.50269	-2.99343	0.151971	0.313701	-1.88254	-3.37419	1	1	-1.87162	-3.32811	1	1	NA	NA
PLA2G12B	ENSG00000138308	1.85244	-3.29243	1	1	-1.88253	-3.37419	1	1	3.17464	-3.12165	0.256582	0.502717	NA	NA
C17orf64	ENSG00000141371	-2.68148	-3.18562	0.530197	0.736314	-1.88253	-3.37419	1	1	-1.86809	-3.32821	1	1	NA	NA
TIMD4	ENSG00000145850	NA	NA	NA	NA	-1.88253	-3.37419	1	1	0	-3.44361	1	1	NA	NA
KRT19	ENSG00000171345	NA	NA	NA	NA	-1.88253	-3.37419	1	1	-1.86817	-3.32821	1	1	NA	NA
FAM50B	ENSG00000145945	-2.6815	-3.18562	0.530128	0.736314	-1.88253	-3.37419	1	1	-3.16734	-3.12157	0.256065	0.502717	NA	NA
ST8SIA6	ENSG00000148488	NA	NA	NA	NA	-1.88253	-3.37419	1	1	-2.6605	-3.22117	0.508222	0.851982	NA	NA
SLN	ENSG00000170290	1.85218	-3.29243	1	1	-1.88252	-3.37419	1	1	-2.65323	-3.22137	0.51078	0.851982	NA	NA
PYHIN1	ENSG00000163564	-1.90507	-3.29229	1	1	-1.88252	-3.37419	1	1	0.795877	-3.12164	1	1	NA	NA
ANGPTL7	ENSG00000171819	NA	NA	NA	NA	-1.88252	-3.37419	1	1	0	-3.44361	1	1	NA	NA
TEX13B	ENSG00000170925	-1.90357	-3.29233	1	1	-1.88252	-3.37419	1	1	-1.86817	-3.32821	1	1	NA	NA
SLC6A20	ENSG00000163817	-1.90506	-3.29229	1	1	-1.88252	-3.37419	1	1	1.87824	-3.32812	1	1	NA	NA
TFF3	ENSG00000160180	NA	NA	NA	NA	-1.88252	-3.37419	1	1	0	-3.44361	1	1	NA	NA
PADI4	ENSG00000159339	NA	NA	NA	NA	-1.88252	-3.37419	1	1	-1.87162	-3.32811	1	1	NA	NA
CD96	ENSG00000153283	2.62004	-3.18589	0.531566	0.736314	-1.88252	-3.37419	1	1	-2.65833	-3.22125	0.504677	0.851982	NA	NA
AQP12B	ENSG00000185176	3.7949	-2.90615	0.0897972	0.212831	-1.88252	-3.37419	1	1	0	-3.44361	1	1	NA	NA
HOXB13	ENSG00000159184	-1.90512	-3.29229	1	1	-1.88252	-3.37419	1	1	0	-3.44361	1	1	NA	NA
EVC2	ENSG00000173040	3.14633	-3.08602	0.300525	0.510527	-1.88252	-3.37419	1	1	2.66744	-3.2212	0.509232	0.851982	NA	NA
CD163	ENSG00000177575	NA	NA	NA	NA	-1.88252	-3.37419	1	1	0	-3.44361	1	1	NA	NA
MYOZ2	ENSG00000172399	-3.20831	-3.08559	0.271332	0.477012	-1.88252	-3.37419	1	1	-0.781602	-3.12161	1	1	NA	NA
OR51B5	ENSG00000167355	3.11925	-3.08653	0.30309	0.512875	-1.88252	-3.37419	1	1	0	-3.44361	1	1	NA	NA
TAS1R2	ENSG00000179002	NA	NA	NA	NA	-1.88252	-3.37419	1	1	0	-3.44361	1	1	NA	NA
TLR10	ENSG00000174123	NA	NA	NA	NA	-1.88252	-3.37419	1	1	0	-3.44361	1	1	NA	NA
TMPRSS3	ENSG00000160183	3.48606	-2.9936	0.190931	0.370317	-1.88252	-3.37419	1	1	0	-3.44361	1	1	NA	NA
ADGRG4	ENSG00000156920	NA	NA	NA	NA	-1.88252	-3.37419	1	1	0	-3.44361	1	1	NA	NA
SUSD3	ENSG00000157303	3.5027	-2.99343	0.151916	0.313701	-1.88252	-3.37419	1	1	0	-3.44361	1	1	NA	NA
GPRIN3	ENSG00000185477	1.60151	-2.90584	0.41077	0.630535	-1.88252	-3.37419	1	1	0.797692	-3.12177	1	1	NA	NA
RGS7BP	ENSG00000186479	1.23589	-2.99328	0.644468	0.830513	-1.88252	-3.37419	1	1	-1.86826	-3.32821	1	1	NA	NA
HS3ST6	ENSG00000162040	1.85231	-3.29243	1	1	-1.88252	-3.37419	1	1	-1.8681	-3.32821	1	1	NA	NA
LRRC18	ENSG00000165383	3.13817	-3.08618	0.264731	0.470481	-1.88252	-3.37419	1	1	0	-3.44361	1	1	NA	NA
DDX53	ENSG00000184735	3.13301	-3.08636	0.272899	0.477012	-1.88252	-3.37419	1	1	1.87772	-3.32814	1	1	NA	NA
SLC35F3	ENSG00000183780	1.85213	-3.29243	1	1	-1.88252	-3.37419	1	1	0	-3.44361	1	1	NA	NA
TEX26	ENSG00000175664	-0.0454098	-3.18557	1	1	-1.88252	-3.37419	1	1	0	-3.44361	1	1	NA	NA
CT55	ENSG00000169551	NA	NA	NA	NA	-1.88252	-3.37419	1	1	-2.66145	-3.22113	0.507716	0.851982	NA	NA
INHBB	ENSG00000163083	-1.90358	-3.29233	1	1	-1.88252	-3.37419	1	1	0.796122	-3.12163	1	1	NA	NA
VWA2	ENSG00000165816	NA	NA	NA	NA	-1.88252	-3.37419	1	1	0	-3.44361	1	1	NA	NA
KRTAP13-4	ENSG00000186971	NA	NA	NA	NA	-1.88252	-3.37419	1	1	-2.66049	-3.22117	0.508185	0.851982	NA	NA
ZNF705G	ENSG00000215372	NA	NA	NA	NA	-1.88252	-3.37419	1	1	-1.86825	-3.32821	1	1	NA	NA
MIRLET7C	ENSG00000199030	1.8516	-3.29245	1	1	-1.88252	-3.37419	1	1	0	-3.44361	1	1	NA	NA
APOD	ENSG00000189058	1.85162	-3.29245	1	1	-1.88252	-3.37419	1	1	-2.66049	-3.22117	0.508162	0.851982	NA	NA
NYX	ENSG00000188937	-0.0534074	-3.18537	1	1	-1.88251	-3.37419	1	1	-1.87201	-3.32809	1	1	NA	NA
RAET1G	ENSG00000203722	NA	NA	NA	NA	-1.88251	-3.37419	1	1	-1.11718	-2.56934	0.353702	0.653071	NA	NA
PAPOLB	ENSG00000218823	1.85213	-3.29243	1	1	-1.88251	-3.37419	1	1	-1.17306	-2.78043	0.468402	0.809893	NA	NA
ZNF735	ENSG00000223614	NA	NA	NA	NA	-1.88251	-3.37419	1	1	-1.86827	-3.32821	1	1	NA	NA
PEG3	ENSG00000198300	1.84043	-3.29262	1	1	-1.88251	-3.37419	1	1	-2.66048	-3.22117	0.508121	0.851982	NA	NA
IFIT1B	ENSG00000204010	NA	NA	NA	NA	-1.88251	-3.37419	1	1	0.00775422	-3.0285	1	1	NA	NA
C2orf78	ENSG00000187833	NA	NA	NA	NA	-1.88251	-3.37419	1	1	0.795513	-3.12162	1	1	NA	NA
BOD1L2	ENSG00000228075	-1.89378	-3.29249	1	1	-1.88251	-3.37419	1	1	-1.8716	-3.32811	1	1	NA	NA
HIGD1C	ENSG00000214511	2.6203	-3.18589	0.530766	0.736314	-1.88251	-3.37419	1	1	0	-3.44361	1	1	NA	NA
L1TD1	ENSG00000240563	NA	NA	NA	NA	-1.88251	-3.37419	1	1	0	-3.44361	1	1	NA	NA
ADH1C	ENSG00000248144	NA	NA	NA	NA	-1.88251	-3.37419	1	1	0	-3.44361	1	1	NA	NA
MIR3124	ENSG00000264500	NA	NA	NA	NA	-1.88251	-3.37419	1	1	0	-3.44361	1	1	NA	NA
ANKRD20A1	ENSG00000260691	-1.90346	-3.29233	1	1	-1.88251	-3.37419	1	1	-1.87159	-3.32811	1	1	NA	NA
MIR1273C	ENSG00000264814	NA	NA	NA	NA	-1.88251	-3.37419	1	1	0	-3.44361	1	1	NA	NA
MIR4257	ENSG00000264553	NA	NA	NA	NA	-1.88251	-3.37419	1	1	0	-3.44361	1	1	NA	NA
MIR4768	ENSG00000265465	1.85149	-3.29245	1	1	-1.8825	-3.37419	1	1	0	-3.44361	1	1	NA	NA
H2AC19	ENSG00000272196	-0.847873	-3.08607	1	1	-1.8825	-3.37419	1	1	0	-3.44361	1	1	NA	NA
FOXD4L6	ENSG00000273514	NA	NA	NA	NA	-1.8825	-3.37419	1	1	-2.65803	-3.22127	0.50455	0.851982	NA	NA
MIR6080	ENSG00000278581	NA	NA	NA	NA	-1.8825	-3.37419	1	1	1.67886	-2.94119	0.385805	0.695946	NA	NA
CCDC39	ENSG00000284862	-0.52969	-2.40786	0.792144	0.943721	-1.88195	-3.37421	1	1	0.889471	-2.85856	0.694909	1	NA	NA
MIR6716	ENSG00000284246	-0.0534028	-3.18537	1	1	-1.88195	-3.37421	1	1	3.17471	-3.12164	0.256489	0.502717	NA	NA
MIR4479	ENSG00000266507	-0.0670897	-2.99314	1	1	-1.88195	-3.37421	1	1	-1.86831	-3.32821	1	1	NA	NA
MIR6813	ENSG00000274034	1.85204	-3.29243	1	1	-1.88194	-3.37421	1	1	1.30289	-3.02855	0.630433	0.994587	NA	NA
MIR3685	ENSG00000265917	3.523	-2.99292	0.189716	0.368809	-1.88194	-3.37421	1	1	-0.363125	-2.7808	1	1	NA	NA
MIR4285	ENSG00000264675	NA	NA	NA	NA	-1.88194	-3.37421	1	1	0	-3.44361	1	1	NA	NA
C12orf56	ENSG00000185306	-1.33487	-2.99301	0.662312	0.845841	-1.88194	-3.37421	1	1	0	-3.44361	1	1	NA	NA
CCDC187	ENSG00000260220	-1.90502	-3.29229	1	1	-1.88194	-3.37421	1	1	-1.86826	-3.32821	1	1	NA	NA
FXYD7	ENSG00000221946	2.63825	-3.18555	0.529268	0.736314	-1.88194	-3.37421	1	1	-2.65834	-3.22125	0.504647	0.851982	NA	NA
LRRC14B	ENSG00000185028	1.60605	-2.90602	0.410949	0.63054	-1.88194	-3.37421	1	1	0.515864	-2.94113	1	1	NA	NA
MSMP	ENSG00000215183	NA	NA	NA	NA	-1.88194	-3.37421	1	1	1.87824	-3.32812	1	1	NA	NA
SGCZ	ENSG00000185053	NA	NA	NA	NA	-1.88194	-3.37421	1	1	-2.65328	-3.22137	0.510691	0.851982	NA	NA
MEF2B	ENSG00000213999	NA	NA	NA	NA	-1.88194	-3.37421	1	1	1.30254	-3.0285	0.635618	0.999492	NA	NA
AKAIN1	ENSG00000231824	2.63135	-3.1857	0.516173	0.730397	-1.88194	-3.37421	1	1	-1.87197	-3.32809	1	1	NA	NA
MIR374B	ENSG00000212027	NA	NA	NA	NA	-1.88194	-3.37421	1	1	0.79769	-3.12177	1	1	NA	NA
KLRK1	ENSG00000213809	NA	NA	NA	NA	-1.88194	-3.37421	1	1	-2.66	-3.22115	0.504342	0.851982	NA	NA
PIWIL3	ENSG00000184571	NA	NA	NA	NA	-1.88194	-3.37421	1	1	0	-3.44361	1	1	NA	NA
GPR21	ENSG00000188394	-0.345244	-1.99182	0.851219	0.98794	-1.88194	-3.37421	1	1	0.00676066	-3.22118	1	1	NA	NA
ASTL	ENSG00000188886	NA	NA	NA	NA	-1.88194	-3.37421	1	1	1.87836	-3.32812	1	1	NA	NA
CCBE1	ENSG00000183287	1.85164	-3.29245	1	1	-1.88194	-3.37421	1	1	2.66714	-3.22121	0.504538	0.851982	NA	NA
CLEC17A	ENSG00000187912	NA	NA	NA	NA	-1.88194	-3.37421	1	1	0	-3.44361	1	1	NA	NA
CHST13	ENSG00000180767	NA	NA	NA	NA	-1.88194	-3.37421	1	1	0	-3.44361	1	1	NA	NA
MIR579	ENSG00000207956	2.62026	-3.18589	0.530867	0.736314	-1.88194	-3.37421	1	1	1.67962	-2.94121	0.407185	0.725656	NA	NA
PRAME	ENSG00000185686	-0.0540609	-3.18539	1	1	-1.88194	-3.37421	1	1	1.87836	-3.32812	1	1	NA	NA
TMPRSS6	ENSG00000187045	NA	NA	NA	NA	-1.88194	-3.37421	1	1	-1.872	-3.32809	1	1	NA	NA
OR6K3	ENSG00000203757	-2.68153	-3.18562	0.53004	0.736314	-1.88194	-3.37421	1	1	-1.66181	-2.94111	0.385682	0.695946	NA	NA
TMEM88B	ENSG00000205116	-0.0534051	-3.18537	1	1	-1.88194	-3.37421	1	1	-1.28732	-3.02857	0.628945	0.994587	NA	NA
C2CD4B	ENSG00000205502	NA	NA	NA	NA	-1.88193	-3.37421	1	1	0	-3.44361	1	1	NA	NA
OTOL1	ENSG00000182447	1.85212	-3.29243	1	1	-1.88193	-3.37421	1	1	0	-3.44361	1	1	NA	NA
NBPF4	ENSG00000196427	1.85162	-3.29245	1	1	-1.88193	-3.37421	1	1	0	-3.44361	1	1	NA	NA
MT1H	ENSG00000205358	NA	NA	NA	NA	-1.88193	-3.37421	1	1	0	-3.44361	1	1	NA	NA
GOLGA8J	ENSG00000179938	2.63078	-3.18572	0.51635	0.730397	-1.88193	-3.37421	1	1	-1.86819	-3.32821	1	1	NA	NA
MIR623	ENSG00000207719	NA	NA	NA	NA	-1.88193	-3.37421	1	1	0	-3.44361	1	1	NA	NA
B3GNT3	ENSG00000179913	NA	NA	NA	NA	-1.88193	-3.37421	1	1	1.87771	-3.32814	1	1	NA	NA
TMEM235	ENSG00000204278	NA	NA	NA	NA	-1.88193	-3.37421	1	1	0	-3.44361	1	1	NA	NA
POU5F1	ENSG00000204531	-0.0670878	-2.99314	1	1	-1.88193	-3.37421	1	1	1.87836	-3.32812	1	1	NA	NA
DLGAP2	ENSG00000198010	3.13302	-3.08636	0.272862	0.477012	-1.88193	-3.37421	1	1	1.87772	-3.32814	1	1	NA	NA
OR2M2	ENSG00000198601	-1.90351	-3.29233	1	1	-1.88193	-3.37421	1	1	0	-3.44361	1	1	NA	NA
ARL14	ENSG00000179674	-0.0651336	-2.82262	1	1	-1.88193	-3.37421	1	1	2.66714	-3.22121	0.504533	0.851982	NA	NA
FOXE1	ENSG00000178919	-0.0534082	-3.18537	1	1	-1.88193	-3.37421	1	1	0.00606803	-3.22118	1	1	NA	NA
NEUROG2	ENSG00000178403	4.44664	-2.67148	0.0121786	0.0440526	-1.88193	-3.37421	1	1	0.00651067	-3.22116	1	1	NA	NA
IQCF1	ENSG00000173389	1.84032	-3.29262	1	1	-1.88193	-3.37421	1	1	1.97567	-2.85872	0.226465	0.458251	NA	NA
MYEOV	ENSG00000172927	NA	NA	NA	NA	-1.88193	-3.37421	1	1	0	-3.44361	1	1	NA	NA
FAM170A	ENSG00000164334	2.36534	-2.67139	0.091111	0.215031	-1.88193	-3.37421	1	1	3.54923	-3.02852	0.130465	0.290626	NA	NA
SUN3	ENSG00000164744	1.85222	-3.29243	1	1	-1.88193	-3.37421	1	1	-1.87162	-3.32811	1	1	NA	NA
SP8	ENSG00000164651	NA	NA	NA	NA	-1.88193	-3.37421	1	1	0	-3.44361	1	1	NA	NA
SH3TC2	ENSG00000169247	-1.90358	-3.29233	1	1	-1.88192	-3.37421	1	1	-3.83632	-2.94118	0.0655242	0.162733	NA	NA
KCNJ3	ENSG00000162989	-1.90508	-3.29229	1	1	-1.88192	-3.37421	1	1	-2.66146	-3.22113	0.507721	0.851982	NA	NA
MYL1	ENSG00000168530	-1.90506	-3.29229	1	1	-1.88192	-3.37421	1	1	-1.86818	-3.32821	1	1	NA	NA
SSX3	ENSG00000165584	-0.849004	-3.08569	1	1	-1.88192	-3.37421	1	1	0	-3.44361	1	1	NA	NA
CYP4F11	ENSG00000171903	NA	NA	NA	NA	-1.88192	-3.37421	1	1	0	-3.44361	1	1	NA	NA
PTGER1	ENSG00000160951	NA	NA	NA	NA	-1.88192	-3.37421	1	1	1.30343	-3.02851	0.630357	0.994587	NA	NA
SLC30A2	ENSG00000158014	1.8403	-3.29262	1	1	-1.88192	-3.37421	1	1	0.514516	-2.94106	1	1	NA	NA
GOLGA6A	ENSG00000159289	0.448339	-2.90533	1	1	-1.88192	-3.37421	1	1	2.66706	-3.22121	0.504524	0.851982	NA	NA
MPV17L	ENSG00000156968	1.85235	-3.29243	1	1	-1.88192	-3.37421	1	1	-0.877065	-2.85847	0.699389	1	NA	NA
SLC16A12	ENSG00000152779	-1.90513	-3.29229	1	1	-1.88192	-3.37421	1	1	-1.87161	-3.32811	1	1	NA	NA
TUBA3E	ENSG00000152086	NA	NA	NA	NA	-1.88192	-3.37421	1	1	0	-3.44361	1	1	NA	NA
HOXC13	ENSG00000123364	2.63654	-3.18553	0.51584	0.730397	-1.88192	-3.37421	1	1	1.87824	-3.32812	1	1	NA	NA
MCHR2	ENSG00000152034	2.63654	-3.18553	0.51583	0.730397	-1.88192	-3.37421	1	1	-1.872	-3.32809	1	1	NA	NA
SLC5A12	ENSG00000148942	-1.70384	-2.90561	0.450856	0.670952	-1.88192	-3.37421	1	1	-1.87201	-3.32809	1	1	NA	NA
ZBP1	ENSG00000124256	1.85241	-3.29243	1	1	-1.88192	-3.37421	1	1	0	-3.44361	1	1	NA	NA
TNFSF18	ENSG00000120337	NA	NA	NA	NA	-1.88192	-3.37421	1	1	-1.95929	-2.85862	0.233564	0.468954	NA	NA
CPXCR1	ENSG00000147183	-2.6981	-3.18531	0.524938	0.736314	-1.88192	-3.37421	1	1	1.87824	-3.32812	1	1	NA	NA
LCN9	ENSG00000148386	1.8524	-3.29243	1	1	-1.88192	-3.37421	1	1	2.66739	-3.22119	0.50436	0.851982	NA	NA
A1CF	ENSG00000148584	NA	NA	NA	NA	-1.88192	-3.37421	1	1	1.87836	-3.32812	1	1	NA	NA
REN	ENSG00000143839	NA	NA	NA	NA	-1.88192	-3.37421	1	1	1.87772	-3.32814	1	1	NA	NA
GNG13	ENSG00000127588	NA	NA	NA	NA	-1.88192	-3.37421	1	1	3.84606	-2.94107	0.0662404	0.164059	NA	NA
CHAT	ENSG00000070748	-0.061896	-2.99297	1	1	-1.88192	-3.37421	1	1	-1.86797	-3.32821	1	1	NA	NA
ZNF541	ENSG00000118156	-1.90514	-3.29229	1	1	-1.88192	-3.37421	1	1	0	-3.44361	1	1	NA	NA
DMRTB1	ENSG00000143006	-1.9036	-3.29233	1	1	-1.88191	-3.37421	1	1	0	-3.44361	1	1	NA	NA
SCT	ENSG00000070031	NA	NA	NA	NA	-1.88191	-3.37421	1	1	0	-3.44361	1	1	NA	NA
ADGRF5	ENSG00000069122	1.85177	-3.29245	1	1	-1.88191	-3.37421	1	1	-3.1686	-3.12161	0.265475	0.515755	NA	NA
FAM163A	ENSG00000143340	-2.6981	-3.18531	0.524978	0.736314	-1.88191	-3.37421	1	1	0	-3.44361	1	1	NA	NA
C1orf61	ENSG00000125462	-2.70147	-3.18523	0.524349	0.736314	-1.88191	-3.37421	1	1	1.30483	-3.02862	0.630664	0.994587	NA	NA
TRIM29	ENSG00000137699	2.63823	-3.18555	0.529167	0.736314	-1.88191	-3.37421	1	1	0	-3.44361	1	1	NA	NA
ABCC12	ENSG00000140798	1.84033	-3.29262	1	1	-1.88191	-3.37421	1	1	0	-3.44361	1	1	NA	NA
PPY	ENSG00000108849	0.733295	-3.08583	1	1	-1.88191	-3.37421	1	1	-1.87205	-3.32809	1	1	NA	NA
C4orf17	ENSG00000138813	NA	NA	NA	NA	-1.88191	-3.37421	1	1	-1.87162	-3.32811	1	1	NA	NA
CYP2C18	ENSG00000108242	1.84027	-3.29262	1	1	-1.88191	-3.37421	1	1	3.17535	-3.12164	0.266954	0.518139	NA	NA
CLEC2B	ENSG00000110852	-1.90517	-3.29229	1	1	-1.88191	-3.37421	1	1	2.66714	-3.22121	0.504506	0.851982	NA	NA
APOA4	ENSG00000110244	1.85178	-3.29245	1	1	-1.88191	-3.37421	1	1	0	-3.44361	1	1	NA	NA
TLL1	ENSG00000038295	-0.0534168	-3.18537	1	1	-1.88191	-3.37421	1	1	-1.86798	-3.32821	1	1	NA	NA
CYP2C8	ENSG00000138115	-2.68149	-3.18562	0.530161	0.736314	-1.88191	-3.37421	1	1	0	-3.44361	1	1	NA	NA
IYD	ENSG00000009765	NA	NA	NA	NA	-1.88191	-3.37421	1	1	-1.86798	-3.32821	1	1	NA	NA
GPR87	ENSG00000138271	0.178426	-2.46868	1	1	-1.88191	-3.37421	1	1	1.08942	-2.22125	0.265794	0.516327	NA	NA
TLX1	ENSG00000107807	2.63134	-3.1857	0.516245	0.730397	-1.88191	-3.37421	1	1	0	-3.44361	1	1	NA	NA
PRSS54	ENSG00000103023	NA	NA	NA	NA	-1.88191	-3.37421	1	1	1.87825	-3.32812	1	1	NA	NA
RSPO4	ENSG00000101282	3.51447	-2.99304	0.153127	0.315442	-1.88191	-3.37421	1	1	0	-3.44361	1	1	NA	NA
HOXA3	ENSG00000105997	NA	NA	NA	NA	-1.88191	-3.37421	1	1	0	-3.44361	1	1	NA	NA
AVP	ENSG00000101200	-1.90517	-3.29229	1	1	-1.88191	-3.37421	1	1	0	-3.44361	1	1	NA	NA
H2AB3	ENSG00000277745	NA	NA	NA	NA	-1.88189	-3.37421	1	1	-3.15524	-3.12191	0.271647	0.524675	NA	NA
MIR6719	ENSG00000277759	NA	NA	NA	NA	-1.88189	-3.37421	1	1	4.30272	-2.78057	0.0173841	0.0514526	NA	NA
MIR6778	ENSG00000283772	NA	NA	NA	NA	-1.88189	-3.37421	1	1	0	-3.44361	1	1	NA	NA
MIR8064	ENSG00000275789	-0.833979	-3.08609	1	1	-1.88189	-3.37421	1	1	0.384167	-2.78074	1	1	NA	NA
MIR6746	ENSG00000277892	NA	NA	NA	NA	-1.88189	-3.37421	1	1	-1.8683	-3.32821	1	1	NA	NA
MIR2861	ENSG00000284547	NA	NA	NA	NA	-1.88188	-3.37421	1	1	1.87835	-3.32812	1	1	NA	NA
MIR4750	ENSG00000284394	-1.9034	-3.29233	1	1	-1.88188	-3.37421	1	1	3.17432	-3.12167	0.256804	0.502717	NA	NA
HTD2	ENSG00000255154	1.84053	-3.29262	1	1	-1.88188	-3.37421	1	1	0	-3.44361	1	1	NA	NA
CCL15	ENSG00000275718	3.1433	-3.08599	0.272034	0.477012	-1.88188	-3.37421	1	1	0	-3.44361	1	1	NA	NA
C1orf210	ENSG00000253313	-1.90348	-3.29233	1	1	-1.88188	-3.37421	1	1	2.66773	-3.22119	0.508805	0.851982	NA	NA
SPATS1	ENSG00000249481	-1.90348	-3.29233	1	1	-1.88188	-3.37421	1	1	0	-3.44361	1	1	NA	NA
MIR3671	ENSG00000265996	-1.90343	-3.29233	1	1	-1.88188	-3.37421	1	1	1.87823	-3.32812	1	1	NA	NA
ASB14	ENSG00000239388	-0.0519793	-3.18541	1	1	-1.88188	-3.37421	1	1	0.00639879	-3.2212	1	1	NA	NA
MTRNR2L3	ENSG00000256222	-0.0526305	-3.18543	1	1	-1.88188	-3.37421	1	1	1.87773	-3.32814	1	1	NA	NA
POTEM	ENSG00000222036	NA	NA	NA	NA	-1.88188	-3.37421	1	1	1.87824	-3.32812	1	1	NA	NA
IQCM	ENSG00000234828	-0.833254	-3.08608	1	1	-1.88188	-3.37421	1	1	0	-3.44361	1	1	NA	NA
ANKRD63	ENSG00000230778	1.85213	-3.29243	1	1	-1.88188	-3.37421	1	1	-1.8716	-3.32811	1	1	NA	NA
HMX2	ENSG00000188816	-0.0623227	-2.99257	1	1	-1.88188	-3.37421	1	1	-1.86826	-3.32821	1	1	NA	NA
KIAA0408	ENSG00000189367	-1.72988	-2.90505	0.396812	0.616455	-1.88188	-3.37421	1	1	1.62935	-2.38464	0.0992066	0.230972	NA	NA
TAS2R50	ENSG00000212126	-3.57898	-2.99256	0.13872	0.295683	-1.88188	-3.37421	1	1	0.00651641	-3.22116	1	1	NA	NA
RNF222	ENSG00000189051	-1.90352	-3.29233	1	1	-1.88187	-3.37421	1	1	-1.87161	-3.32811	1	1	NA	NA
MIR550A3	ENSG00000212024	NA	NA	NA	NA	-1.88187	-3.37421	1	1	0	-3.44361	1	1	NA	NA
FZD9	ENSG00000188763	1.21877	-2.99331	0.662817	0.845841	-1.88187	-3.37421	1	1	1.87824	-3.32812	1	1	NA	NA
DCAF12L1	ENSG00000198889	NA	NA	NA	NA	-1.88187	-3.37421	1	1	-1.872	-3.32809	1	1	NA	NA
C6orf141	ENSG00000197261	-0.0594615	-3.1856	1	1	-1.88187	-3.37421	1	1	0	-3.44361	1	1	NA	NA
MIR588	ENSG00000207632	NA	NA	NA	NA	-1.88187	-3.37421	1	1	2.66706	-3.22121	0.504487	0.851982	NA	NA
FOXD4L5	ENSG00000204779	3.14287	-3.08601	0.272288	0.477012	-1.88187	-3.37421	1	1	-0.662773	-2.70661	0.733342	1	NA	NA
FAM151A	ENSG00000162391	NA	NA	NA	NA	-1.88187	-3.37421	1	1	-0.780441	-3.12172	1	1	NA	NA
FAM162B	ENSG00000183807	0.720154	-3.08624	1	1	-1.88187	-3.37421	1	1	-0.779916	-3.12173	1	1	NA	NA
GP1BA	ENSG00000185245	NA	NA	NA	NA	-1.88187	-3.37421	1	1	1.87824	-3.32812	1	1	NA	NA
IL16	ENSG00000172349	1.36364	-2.67071	0.328182	0.539425	-1.88187	-3.37421	1	1	-0.66434	-2.70646	0.732437	1	NA	NA
PABPC1L2B	ENSG00000184388	-0.053408	-3.18537	1	1	-1.88187	-3.37421	1	1	0	-3.44361	1	1	NA	NA
PLA2G4E	ENSG00000188089	-3.18393	-3.08613	0.301381	0.51134	-1.88187	-3.37421	1	1	0	-3.44361	1	1	NA	NA
TFDP3	ENSG00000183434	1.85214	-3.29243	1	1	-1.88187	-3.37421	1	1	3.17484	-3.12165	0.268101	0.519744	NA	NA
MYO7B	ENSG00000169994	1.61062	-2.90549	0.397217	0.616609	-1.88187	-3.37421	1	1	0.00687007	-3.22118	1	1	NA	NA
ZFP92	ENSG00000189420	NA	NA	NA	NA	-1.88187	-3.37421	1	1	0	-3.44361	1	1	NA	NA
SLC1A7	ENSG00000162383	NA	NA	NA	NA	-1.88187	-3.37421	1	1	0	-3.44361	1	1	NA	NA
GP9	ENSG00000169704	NA	NA	NA	NA	-1.88187	-3.37421	1	1	0	-3.44361	1	1	NA	NA
FYB2	ENSG00000187889	1.85211	-3.29243	1	1	-1.88187	-3.37421	1	1	1.87772	-3.32814	1	1	NA	NA
TAS2R1	ENSG00000169777	NA	NA	NA	NA	-1.88187	-3.37421	1	1	0	-3.44361	1	1	NA	NA
PLCXD3	ENSG00000182836	-1.90509	-3.29229	1	1	-1.88187	-3.37421	1	1	3.17484	-3.12165	0.268175	0.519789	NA	NA
DMKN	ENSG00000161249	-1.90511	-3.29229	1	1	-1.88187	-3.37421	1	1	0	-3.44361	1	1	NA	NA
EN1	ENSG00000163064	-1.90507	-3.29229	1	1	-1.88187	-3.37421	1	1	-3.17043	-3.12155	0.264884	0.514978	NA	NA
KISS1	ENSG00000170498	3.523	-2.99292	0.189777	0.368812	-1.88187	-3.37421	1	1	3.17432	-3.12167	0.256831	0.502717	NA	NA
XAGE3	ENSG00000171402	NA	NA	NA	NA	-1.88187	-3.37421	1	1	0	-3.44361	1	1	NA	NA
NTSR2	ENSG00000169006	-1.90357	-3.29233	1	1	-1.88187	-3.37421	1	1	0	-3.44361	1	1	NA	NA
PKD1L2	ENSG00000166473	0.817221	-2.82324	0.705469	0.881967	-1.88187	-3.37421	1	1	-1.17259	-2.78045	0.465325	0.805708	NA	NA
FRMPD4	ENSG00000169933	1.85167	-3.29245	1	1	-1.88187	-3.37421	1	1	-1.86818	-3.32821	1	1	NA	NA
FFAR4	ENSG00000186188	NA	NA	NA	NA	-1.88187	-3.37421	1	1	-1.86825	-3.32821	1	1	NA	NA
LIPC	ENSG00000166035	2.69646	-2.53439	0.0383718	0.110594	-1.88187	-3.37421	1	1	-2.65323	-3.22137	0.510787	0.851982	NA	NA
PPP1R14D	ENSG00000166143	-1.90506	-3.29229	1	1	-1.88187	-3.37421	1	1	0	-3.44361	1	1	NA	NA
CDA	ENSG00000158825	NA	NA	NA	NA	-1.88187	-3.37421	1	1	0.798623	-3.12173	1	1	NA	NA
MGAT4C	ENSG00000182050	0.727957	-3.08602	1	1	-1.88187	-3.37421	1	1	-0.780441	-3.12172	1	1	NA	NA
LMNTD1	ENSG00000152936	-3.18384	-3.08613	0.301714	0.511632	-1.88187	-3.37421	1	1	0	-3.44361	1	1	NA	NA
LGALS9B	ENSG00000170298	NA	NA	NA	NA	-1.88187	-3.37421	1	1	1.87835	-3.32812	1	1	NA	NA
PDHA2	ENSG00000163114	NA	NA	NA	NA	-1.88187	-3.37421	1	1	0	-3.44361	1	1	NA	NA
GLIS1	ENSG00000174332	1.85219	-3.29243	1	1	-1.88187	-3.37421	1	1	2.66744	-3.2212	0.509232	0.851982	NA	NA
CABP4	ENSG00000175544	-1.90355	-3.29233	1	1	-1.88187	-3.37421	1	1	2.66706	-3.22121	0.504521	0.851982	NA	NA
CDX2	ENSG00000165556	-1.35636	-2.99254	0.659581	0.844199	-1.88187	-3.37421	1	1	0.00605519	-3.22118	1	1	NA	NA
SPATA3	ENSG00000173699	NA	NA	NA	NA	-1.88187	-3.37421	1	1	0	-3.44361	1	1	NA	NA
NPFFR1	ENSG00000148734	-3.5702	-2.99287	0.15067	0.312612	-1.88187	-3.37421	1	1	1.87772	-3.32814	1	1	NA	NA
DCLK3	ENSG00000163673	1.85223	-3.29243	1	1	-1.88186	-3.37421	1	1	2.66744	-3.2212	0.509303	0.851982	NA	NA
RSPO2	ENSG00000147655	NA	NA	NA	NA	-1.88186	-3.37421	1	1	1.18555	-2.78053	0.468498	0.809991	NA	NA
ERICH6	ENSG00000163645	-2.68153	-3.18562	0.530054	0.736314	-1.88186	-3.37421	1	1	0.795514	-3.12162	1	1	NA	NA
C1QTNF7	ENSG00000163145	NA	NA	NA	NA	-1.88186	-3.37421	1	1	0	-3.44361	1	1	NA	NA
SLC26A7	ENSG00000147606	2.63824	-3.18555	0.52923	0.736314	-1.88186	-3.37421	1	1	1.30311	-3.0285	0.630332	0.994587	NA	NA
NEUROG3	ENSG00000122859	NA	NA	NA	NA	-1.88186	-3.37421	1	1	0	-3.44361	1	1	NA	NA
TRIM43	ENSG00000144015	-2.70147	-3.18523	0.524327	0.736314	-1.88186	-3.37421	1	1	0	-3.44361	1	1	NA	NA
PAEP	ENSG00000122133	1.8518	-3.29245	1	1	-1.88186	-3.37421	1	1	-1.87203	-3.32809	1	1	NA	NA
PLPPR4	ENSG00000117600	-1.34768	-2.99286	0.643883	0.830513	-1.88186	-3.37421	1	1	0.00720809	-3.02846	1	1	NA	NA
TNFSF10	ENSG00000121858	-1.90364	-3.29233	1	1	-1.88186	-3.37421	1	1	1.87824	-3.32812	1	1	NA	NA
ABCG8	ENSG00000143921	NA	NA	NA	NA	-1.88186	-3.37421	1	1	1.30269	-3.02853	0.630402	0.994587	NA	NA
SFRP5	ENSG00000120057	NA	NA	NA	NA	-1.88186	-3.37421	1	1	2.66773	-3.22119	0.508879	0.851982	NA	NA
OR2B6	ENSG00000124657	2.21105	-2.03942	0.0100855	0.0377132	-1.88186	-3.37421	1	1	0.889543	-2.85855	0.691638	1	NA	NA
PI3	ENSG00000124102	NA	NA	NA	NA	-1.88185	-3.37421	1	1	-1.87163	-3.32811	1	1	NA	NA
KCNH5	ENSG00000140015	NA	NA	NA	NA	-1.88185	-3.37421	1	1	0.0064146	-3.22116	1	1	NA	NA
PRG4	ENSG00000116690	3.13305	-3.08636	0.272696	0.477012	-1.88185	-3.37421	1	1	0.795571	-3.12163	1	1	NA	NA
GRM4	ENSG00000124493	1.85178	-3.29245	1	1	-1.88185	-3.37421	1	1	-0.87301	-2.8586	0.692542	1	NA	NA
GCM2	ENSG00000124827	NA	NA	NA	NA	-1.88185	-3.37421	1	1	-1.87163	-3.32811	1	1	NA	NA
ASCL1	ENSG00000139352	NA	NA	NA	NA	-1.88185	-3.37421	1	1	-1.87162	-3.32811	1	1	NA	NA
NPFFR2	ENSG00000056291	0.81731	-2.8229	0.717206	0.890258	-1.88185	-3.37421	1	1	1.87771	-3.32814	1	1	NA	NA
CDK15	ENSG00000138395	1.85173	-3.29245	1	1	-1.88185	-3.37421	1	1	0	-3.44361	1	1	NA	NA
TFCP2L1	ENSG00000115112	NA	NA	NA	NA	-1.88185	-3.37421	1	1	3.17484	-3.12165	0.268382	0.519901	NA	NA
ADAM28	ENSG00000042980	-0.846974	-3.08573	1	1	-1.88185	-3.37421	1	1	-0.781857	-3.12162	1	1	NA	NA
MYH1	ENSG00000109061	1.85179	-3.29245	1	1	-1.88185	-3.37421	1	1	-2.65325	-3.22137	0.510755	0.851982	NA	NA
GSC	ENSG00000133937	NA	NA	NA	NA	-1.88185	-3.37421	1	1	-1.87202	-3.32809	1	1	NA	NA
SLC2A9	ENSG00000109667	3.51741	-2.99289	0.145276	0.30514	-1.88185	-3.37421	1	1	0.888466	-2.85856	0.706126	1	NA	NA
TMOD1	ENSG00000136842	-1.9036	-3.29233	1	1	-1.88185	-3.37421	1	1	-0.77719	-3.12184	1	1	NA	NA
DSG3	ENSG00000134757	-2.69811	-3.18531	0.525072	0.736314	-1.88185	-3.37421	1	1	-3.16346	-3.12181	0.257244	0.502717	NA	NA
SLC4A1	ENSG00000004939	-1.90364	-3.29233	1	1	-1.88185	-3.37421	1	1	0.00686959	-3.22118	1	1	NA	NA
ANKRD7	ENSG00000106013	-0.0519801	-3.18541	1	1	-1.88185	-3.37421	1	1	0	-3.44361	1	1	NA	NA
CAPN6	ENSG00000077274	NA	NA	NA	NA	-1.88185	-3.37421	1	1	0	-3.44361	1	1	NA	NA
ATP12A	ENSG00000075673	1.85177	-3.29245	1	1	-1.88184	-3.37421	1	1	0	-3.44361	1	1	NA	NA
SLC5A4	ENSG00000100191	1.01914	0.328597	0.0078624	0.030633	-1.87541	-0.884715	9.69e-06	4.62e-05	-2.17634	-0.520769	2.49874e-07	1.97943e-06	NA	NA
BIRC7	ENSG00000101197	1.16803	-0.0840417	0.0859785	0.206015	-1.87537	-0.884776	1.03e-05	4.88e-05	-1.09079	-1.47376	0.0510108	0.131207	NA	NA
CNTN2	ENSG00000184144	-0.803427	0.537747	0.0518243	0.140172	-1.87399	-0.489516	2.85e-07	1.67e-06	-1.2628	0.541504	1.09859e-05	6.62142e-05	NA	NA
TMEM255A	ENSG00000125355	-0.638929	-1.78345	0.474083	0.695278	-1.86624	-1.9048	0.0104106	0.0295892	-1.51739	-1.85877	0.0272177	0.0762109	NA	NA
SHROOM4	ENSG00000158352	0.856501	1.00672	0.0100649	0.0376538	-1.85776	0.0650954	9.95e-11	8.71e-10	-2.0981	-0.00613394	1.45498e-10	1.79012e-09	NA	NA
ANXA3	ENSG00000138772	-0.231968	0.443581	0.621181	0.815335	-1.85335	-0.0857784	1.06e-09	8.22e-09	-1.93012	1.54326	4.24289e-19	1.39921e-17	NA	NA
MAGEB6	ENSG00000176746	-0.933211	0.210211	0.010769	0.0398582	-1.84079	-0.582796	1.08e-06	5.85e-06	1.52439	-0.207931	6.72657e-06	4.21766e-05	NA	NA
TEPP	ENSG00000159648	-0.941514	-2.82276	0.705048	0.881967	-1.83743	-2.61518	0.111928	0.246232	1.0921	-2.22129	0.222476	0.453303	NA	NA
KCNJ12	ENSG00000184185	1.39883	-2.4084	0.18506	0.362564	-1.83719	-2.6152	0.110996	0.24444	-0.66499	-1.98436	0.397019	0.71235	NA	NA
LMOD1	ENSG00000163431	2.14727	-1.82421	0.00430115	0.0187151	-1.83709	-2.61518	0.11227	0.246932	-0.781346	-1.53658	0.19278	0.40123	NA	NA
TMEM139	ENSG00000178826	0.385731	-2.40802	0.79068	0.942741	-1.83709	-2.61519	0.110563	0.243651	1.97462	-2.85862	0.226238	0.4582	NA	NA
PKD2L1	ENSG00000107593	0.865634	-2.40834	0.433026	0.6521	-1.83708	-2.61519	0.110568	0.243651	0.889581	-2.85855	0.691645	1	NA	NA
KCNE5	ENSG00000176076	-0.0551032	-2.9928	1	1	-1.83707	-2.61522	0.110528	0.243614	0.0081166	-2.32801	1	1	NA	NA
OPRD1	ENSG00000116329	0.420052	2.43075	0.106998	0.243669	-1.82892	1.43386	1.5e-24	3.58e-23	-1.2775	1.56988	2.53562e-07	2.00332e-06	NA	NA
PECAM1	ENSG00000261371	-0.0212214	2.83197	0.928898	1	-1.82029	1.7745	2.28e-30	7.55e-29	-0.580278	1.72207	0.00532547	0.0181748	NA	NA
MPP1	ENSG00000130830	-0.352476	2.24703	0.430144	0.648969	-1.79498	2.47903	1.78e-39	9.45e-38	-1.86596	3.04415	1.04022e-35	1.11754e-33	NA	NA
SLC25A27	ENSG00000153291	-1.18637	-1.74475	0.178097	0.353072	-1.79365	-1.94531	0.0113185	0.0319172	0.611762	-1.24714	0.258897	0.505419	NA	NA
NNMT	ENSG00000166741	-0.234598	-1.06101	0.743897	0.910442	-1.79352	-1.94536	0.0116012	0.0326173	0.17298	-2.17068	1	1	NA	NA
ITIH3	ENSG00000162267	3.82825	0.455697	7.03711e-11	2.50946e-09	-1.79343	-1.9453	0.0111427	0.031503	-1.71975	-0.920363	0.00010863	0.000543071	NA	NA
DGKK	ENSG00000274588	1.39503	-1.2387	0.0127733	0.0458044	-1.79336	-1.94533	0.0111693	0.0315735	-1.97698	-2.22127	0.0288231	0.0801083	NA	NA
LAPTM4A	ENSG00000068697	0.0476736	6.40796	0.740448	0.908644	-1.78254	5.88174	1.32e-159	1.31e-156	0.0183046	6.69423	0.829141	1	NA	NA
SMTNL1	ENSG00000214872	0.918894	-0.821499	0.185914	0.363752	-1.7726	-2.37416	0.0586272	0.139138	-0.658731	-2.70691	0.734449	1	NA	NA
CCR6	ENSG00000112486	-1.3845	-2.08484	0.150465	0.312306	-1.77258	-2.37416	0.0585106	0.138909	0.751773	-1.24728	0.14266	0.312358	NA	NA
SERPINA5	ENSG00000188488	-4.34234	-2.74408	0.0266829	0.0830484	-1.77254	-2.37419	0.0584979	0.138909	0.0105977	-2.70682	1	1	NA	NA
TNFRSF11A	ENSG00000141655	-0.449628	-1.60096	0.636498	0.827759	-1.77249	-2.37417	0.0592984	0.140603	-1.11796	-2.5692	0.353023	0.652149	NA	NA
SNED1	ENSG00000162804	2.85417	-2.4697	0.0186292	0.0623119	-1.77242	-2.37416	0.0584868	0.138909	-1.07248	-2.22119	0.221259	0.45131	NA	NA
KLHDC8A	ENSG00000162873	-0.742778	2.50848	0.00580683	0.0238968	-1.76583	1.25641	3.61e-19	6.39e-18	0.0997803	0.0595766	0.819464	1	NA	NA
MITF	ENSG00000187098	-2.02242	-0.925764	0.00162547	0.00824276	-1.76337	-1.37411	0.000772459	0.0027269	-1.12515	-1.2738	0.0291354	0.080836	NA	NA
PODNL1	ENSG00000132000	0.227775	-0.393587	0.596284	0.794701	-1.7632	-1.37418	0.000792722	0.00279275	0.503294	-0.670731	0.229208	0.46232	NA	NA
NPTXR	ENSG00000221890	0.146295	0.764764	0.685577	0.866361	-1.76219	0.687211	4.93e-15	6.28e-14	-0.623001	0.760305	0.0129075	0.0396198	NA	NA
BEX1	ENSG00000133169	0.22011	3.72023	0.243539	0.443394	-1.76146	3.29814	5.08e-54	5.04e-52	-2.14062	2.89108	8.46542e-26	4.71755e-24	NA	NA
KCND3	ENSG00000171385	1.19899	1.19534	4.77622e-06	5.45001e-05	-1.76001	-0.204167	3.79e-08	2.47e-07	-1.60234	-0.356235	8.62508e-06	5.29986e-05	NA	NA
AIF1	ENSG00000204472	1.39552	1.23434	0.000340286	0.00219469	-1.74873	-0.108785	1.42e-08	9.68e-08	-1.64506	-0.724061	0.000157344	0.000761051	NA	NA
GJB3	ENSG00000188910	0.399807	-1.82384	0.589711	0.788281	-1.74365	-1.64844	0.00431329	0.0132847	-1.97577	-2.5048	0.0767033	0.185351	NA	NA
FLRT1	ENSG00000126500	-0.191145	1.99795	0.410415	0.630472	-1.73886	1.67057	1.55e-26	4.14e-25	-1.57678	0.758882	9.59636e-10	1.06048e-08	NA	NA
ZNF385C	ENSG00000187595	-0.819777	2.87208	9.61654e-06	0.000101362	-1.73599	2.32881	3.31e-35	1.37e-33	-1.14122	1.87562	1.29936e-10	1.61294e-09	NA	NA
DIO2	ENSG00000211448	1.4539	-1.99363	0.068399	0.173672	-1.73567	-2.16777	0.0323166	0.0820494	-0.0803168	-1.60249	1	1	NA	NA
MYLK3	ENSG00000140795	0.82194	-0.0772555	0.0398369	0.113984	-1.72917	-1.52	0.00206444	0.00675041	0.469458	-0.601702	0.360664	0.662395	NA	NA
CBLC	ENSG00000142273	0.529231	0.815015	0.101291	0.233568	-1.72318	-0.0301541	1.25e-08	8.66e-08	-1.58196	-0.688928	0.00187392	0.00717455	NA	NA
MLC1	ENSG00000100427	-0.252298	3.77651	0.0706404	0.17816	-1.72144	3.62996	4.58e-73	8.1e-71	-0.8884	3.37544	5.88112e-09	5.84801e-08	NA	NA
TNFRSF1B	ENSG00000028137	0.945795	5.37179	5.12359e-10	1.49267e-08	-1.71678	4.72715	1.74e-91	4.64e-89	-1.3925	4.36518	2.39933e-32	2.15547e-30	NA	NA
TREX2	ENSG00000183479	-0.0400787	-0.33231	1	1	-1.71619	-0.131921	3.51e-08	2.3e-07	-0.257466	-0.585646	0.514335	0.85694	NA	NA
STAC2	ENSG00000141750	1.37159	1.65622	2.3681e-09	5.99216e-08	-1.7146	0.891477	6.82e-16	9.37e-15	-0.838977	0.14106	0.00340557	0.0122125	NA	NA
EFHD1	ENSG00000115468	-0.364216	2.7066	0.0827055	0.200013	-1.71341	2.36509	8.35e-37	3.82e-35	-1.49984	1.97224	2.98577e-12	4.63016e-11	NA	NA
CHRNA9	ENSG00000174343	1.14327	-1.70808	0.0804808	0.196037	-1.71291	-1.98713	0.0176064	0.0476006	-0.908287	-2.63632	0.520233	0.863381	NA	NA
TRMT9B	ENSG00000250305	0.482811	2.84332	0.101618	0.234087	-1.71114	1.5911	3.97e-25	9.85e-24	-0.819599	1.8334	0.000306912	0.00139604	NA	NA
PNMA3	ENSG00000183837	-0.702382	-0.745832	0.176201	0.350043	-1.69733	-1.19191	0.000451678	0.00166381	-0.18282	-1.63581	0.867234	1	NA	NA
DLEU7	ENSG00000186047	-2.48015	-0.0690189	1.75822e-09	4.57789e-08	-1.69451	-0.36029	5.29e-07	2.98e-06	-1.03203	-1.60258	0.082144	0.196335	NA	NA
KCNK2	ENSG00000082482	-1.65561	2.31334	9.86666e-16	7.89772e-14	-1.69409	1.83876	6.34e-29	1.93e-27	-1.30972	1.52587	5.20781e-12	7.8653e-11	NA	NA
PROM2	ENSG00000155066	0.275119	-0.582816	0.585674	0.785091	-1.69334	0.163943	7.52e-10	5.96e-09	-0.965244	0.608717	0.000550911	0.00237282	NA	NA
DDC	ENSG00000132437	-3.58408	-2.9924	0.14956	0.311523	-1.68768	-2.98716	0.377224	0.679127	-3.54009	-3.02856	0.129084	0.288325	NA	NA
GNA15	ENSG00000060558	1.05367	-2.53358	0.391869	0.611831	-1.68767	-2.98716	0.377236	0.679127	1.82832	-2.56909	0.128015	0.286861	NA	NA
TLR5	ENSG00000187554	3.50329	-2.99342	0.151654	0.313701	-1.68767	-2.98716	0.377233	0.679127	0.795881	-3.12164	1	1	NA	NA
NIPAL1	ENSG00000163293	1.11462	-2.74559	0.48586	0.70669	-1.68746	-2.98714	0.377192	0.679127	-1.17004	-2.78059	0.46234	0.801858	NA	NA
LCN15	ENSG00000177984	-0.0460892	-3.18558	1	1	-1.68746	-2.98714	0.377188	0.679127	-2.65325	-3.22137	0.510743	0.851982	NA	NA
VCX	ENSG00000182583	-1.89359	-3.29249	1	1	-1.68734	-2.98717	0.376483	0.678871	0.79588	-3.12164	1	1	NA	NA
SLC3A1	ENSG00000138079	-0.843388	-3.0859	1	1	-1.68734	-2.98717	0.376478	0.678871	0.514521	-2.94099	1	1	NA	NA
SLX1B	ENSG00000181625	NA	NA	NA	NA	-1.68733	-2.98717	0.376485	0.678871	-0.776799	-3.12183	1	1	NA	NA
ATP4A	ENSG00000105675	-1.90365	-3.29233	1	1	-1.68727	-2.98717	0.375971	0.678685	0.795713	-3.12161	1	1	NA	NA
HTR7	ENSG00000148680	2.35341	-2.67156	0.100982	0.233115	-1.68725	-2.98716	0.376497	0.678871	0.00938444	-3.0286	1	1	NA	NA
MIR3651	ENSG00000281156	-2.70137	-3.18523	0.523962	0.736314	-1.68721	-2.98716	0.376012	0.678685	-0.781661	-3.12162	1	1	NA	NA
OVOL3	ENSG00000105261	0.212331	-2.60082	1	1	-1.6872	-2.98719	0.377387	0.679127	0.191167	-2.27349	1	1	NA	NA
RIOX1	ENSG00000170468	-3.57462	-2.99275	0.144507	0.304078	-1.68719	-2.98716	0.376487	0.678871	-0.928024	-2.4435	0.399751	0.715712	NA	NA
NPNT	ENSG00000168743	2.09267	-1.46959	0.00444854	0.0192528	-1.68719	-2.98716	0.37648	0.678871	-2.35464	-2.02864	0.00338341	0.0121456	NA	NA
ENTPD8	ENSG00000188833	4.75769	-2.53396	0.00471565	0.0201926	-1.68718	-2.98716	0.376003	0.678685	0.0112054	-2.44384	1	1	NA	NA
PLAC9	ENSG00000189129	-3.87463	-2.90514	0.0728954	0.182447	-1.68718	-2.98716	0.375997	0.678685	-0.780136	-3.1217	1	1	NA	NA
SVOPL	ENSG00000157703	0.388328	-2.40789	0.795499	0.946268	-1.68717	-2.98719	0.377407	0.679127	-1.87161	-3.32811	1	1	NA	NA
PAM16	ENSG00000217930	1.74866	-2.53373	0.141456	0.299842	-1.68717	-2.98719	0.377398	0.679127	-0.529695	-2.56949	0.762561	1	NA	NA
PRSS8	ENSG00000052344	0.880977	-2.40781	0.447467	0.667875	-1.68716	-2.98719	0.376005	0.678685	0.00970452	-2.56913	1	1	NA	NA
RCSD1	ENSG00000198771	-0.440642	-2.74482	1	1	-1.6871	-2.98718	0.37599	0.678685	-2.75729	-2.56949	0.0258522	0.0728517	NA	NA
MIR6764	ENSG00000283840	-1.35172	-2.9927	0.64354	0.830513	-1.68707	-2.98718	0.37596	0.678685	1.11038	-2.38485	0.278642	0.535508	NA	NA
C6orf132	ENSG00000188112	-2.69755	-3.18527	0.513915	0.730397	-1.68707	-2.98718	0.375963	0.678685	-2.65805	-3.22127	0.504413	0.851982	NA	NA
TAS1R1	ENSG00000173662	-0.0674835	-2.82277	1	1	-1.68707	-2.98718	0.375965	0.678685	0.00641935	-3.22116	1	1	NA	NA
SIM1	ENSG00000112246	2.35563	-2.67154	0.100932	0.233039	-1.68699	-2.98718	0.377199	0.679127	-2.65998	-3.22115	0.504262	0.851982	NA	NA
BCAS1	ENSG00000064787	-0.948854	-2.82241	0.709024	0.884174	-1.68698	-2.98721	0.376779	0.678899	0.00882966	-2.85865	1	1	NA	NA
LRRIQ3	ENSG00000162620	-0.364643	-1.70806	0.765674	0.924584	-1.68696	-2.98718	0.377257	0.679127	0.946674	-2.44364	0.397115	0.712386	NA	NA
CCL5	ENSG00000271503	3.1433	-3.08599	0.272052	0.477012	-1.68691	-2.98721	0.377639	0.679337	-0.781604	-3.12161	1	1	NA	NA
CLDN34	ENSG00000234469	5.11086	-2.35048	0.00117112	0.00628469	-1.68691	-2.98721	0.377641	0.679337	0.00963183	-2.70668	1	1	NA	NA
CILP	ENSG00000138615	3.51261	-2.99308	0.139793	0.297127	-1.68684	-2.98719	0.376641	0.678899	0.648723	-2.38458	0.589281	0.950974	NA	NA
CALN1	ENSG00000183166	-0.0667326	-2.67052	1	1	-1.6867	-2.98719	0.377459	0.679127	-0.780136	-3.1217	1	1	NA	NA
RPRML	ENSG00000179673	-0.578054	0.407304	0.189323	0.368327	-1.6864	0.795903	2.91e-14	3.5e-13	-0.272709	-0.413025	0.705895	1	NA	NA
FAM81B	ENSG00000153347	0.686966	-2.46938	0.587658	0.786641	-1.68632	-2.98721	0.383713	0.687885	0.00989524	-2.32814	1	1	NA	NA
EID3	ENSG00000255150	0.148598	-2.34856	1	1	-1.68599	-2.9872	0.383039	0.687008	0.683577	-1.98394	0.399449	0.715501	NA	NA
GAS1	ENSG00000180447	0.400455	0.846065	0.192529	0.37277	-1.68442	0.274055	7.03e-09	4.99e-08	-0.755213	-0.327965	0.0363751	0.0982034	NA	NA
LBP	ENSG00000129988	-0.824046	-1.70609	0.277338	0.482025	-1.68401	-1.68232	0.00583236	0.0175105	-0.777933	-1.53698	0.17882	0.377032	NA	NA
FAM107A	ENSG00000168309	0.727186	0.23258	0.070541	0.178004	-1.6759	-1.55098	0.003391	0.0106599	-0.356933	-1.89923	0.692479	1	NA	NA
SLC16A6	ENSG00000108932	1.47964	2.97831	3.64641e-09	8.93314e-08	-1.66969	1.48063	2.41e-16	3.41e-15	-0.798131	2.50549	1.90656e-06	1.3092e-05	NA	NA
FAM135B	ENSG00000147724	-0.0757221	2.12622	0.795306	0.94622	-1.65925	1.01311	4.09e-16	5.73e-15	-1.46679	1.35718	7.30092e-11	9.41038e-10	NA	NA
DGAT2	ENSG00000062282	-1.02103	-0.725027	0.0262446	0.0819675	-1.65774	-1.21656	0.000649905	0.00232697	-0.511861	-1.22118	0.313466	0.590018	NA	NA
TMEM92	ENSG00000167105	0.716091	-0.993435	0.160741	0.326839	-1.65414	-2.68226	0.183728	0.376156	-0.390952	-1.98417	0.674945	1	NA	NA
NLRP3	ENSG00000162711	0.861613	-2.60044	0.573349	0.773636	-1.65374	-2.68227	0.182082	0.373446	1.6426	-2.63617	0.191243	0.398549	NA	NA
NTN4	ENSG00000074527	-1.2458	-2.74437	0.498807	0.718953	-1.65368	-2.68234	0.182129	0.373505	-0.364915	-2.78073	1	1	NA	NA
FSTL4	ENSG00000053108	-0.0534161	-3.18537	1	1	-1.65364	-2.6823	0.182496	0.374111	-0.796939	-2.32794	0.470919	0.81276	NA	NA
TLDC2	ENSG00000101342	-0.625403	-2.53325	0.783602	0.937754	-1.65359	-2.68233	0.181132	0.372202	-1.868	-3.32821	1	1	NA	NA
LAMP3	ENSG00000078081	-1.36585	-2.99273	0.660678	0.844734	-1.65356	-2.68232	0.181106	0.372202	-2.19964	-1.3016	0.000553647	0.00238313	NA	NA
ISM2	ENSG00000100593	1.90748	-2.82298	0.246268	0.447089	-1.65346	-2.68235	0.181709	0.373038	-4.29258	-2.78073	0.0171649	0.0508886	NA	NA
STK32A	ENSG00000169302	0.734515	-1.78372	0.272354	0.477012	-1.6528	-2.68235	0.183889	0.376398	0.553069	-2.56917	0.758489	1	NA	NA
ATP1A3	ENSG00000105409	-0.306151	3.54807	0.179243	0.354647	-1.65225	2.74331	1.58e-43	1.02e-41	0.590061	2.66827	0.00293181	0.0107258	NA	NA
PLCD3	ENSG00000161714	0.480016	4.43395	0.00695017	0.0276614	-1.64625	4.06091	2.06e-96	6.22e-94	-0.561348	4.34069	0.000121333	0.000600384	NA	NA
PWP2	ENSG00000241945	-0.0675399	-2.8231	1	1	-1.64403	-2.43069	0.106926	0.236482	-0.236732	-2.50499	1	1	NA	NA
JPH2	ENSG00000149596	0.560851	2.97462	0.0227202	0.0729474	-1.64384	2.64227	1.07e-44	7.29e-43	-2.53469	3.5432	3.99844e-60	1.77309e-57	NA	NA
FGF18	ENSG00000156427	-1.16371	0.735909	0.00767227	0.0300007	-1.64338	-0.0857478	4.85e-08	3.11e-07	-0.891908	-0.327641	0.0116104	0.0360363	NA	NA
GJA5	ENSG00000265107	1.97904	-1.53526	0.00320564	0.0145965	-1.63957	-2.43076	0.0935992	0.210606	-5.35308	-2.27371	8.77285e-05	0.000446941	NA	NA
ADCYAP1R1	ENSG00000078549	1.026	-1.01841	0.0777206	0.191215	-1.6394	-2.43079	0.0944612	0.212288	-0.446347	-2.44364	0.781086	1	NA	NA
EDIL3	ENSG00000164176	-0.540511	-1.82394	0.63263	0.824549	-1.63929	-2.4308	0.0942922	0.211977	-1.74978	-1.44392	0.00193905	0.00740179	NA	NA
ZNF385B	ENSG00000144331	0.0897355	-2.13459	1	1	-1.63254	-2.21661	0.0509752	0.123194	2.06746	-1.74308	0.00211314	0.00799023	NA	NA
DPP10	ENSG00000175497	1.14946	-0.822366	0.078606	0.192882	-1.63202	-2.21665	0.0503035	0.121726	-1.62445	-2.63647	0.189794	0.396361	NA	NA
BEAN1	ENSG00000166546	0.75584	2.38311	0.00933521	0.0353989	-1.62797	1.09537	1.52e-15	2.03e-14	-1.26155	1.09466	2.56651e-07	2.02465e-06	NA	NA
RHOV	ENSG00000104140	-1.15991	-2.34872	0.313872	0.52547	-1.62716	-2.03018	0.0280321	0.0723164	1.47547	-1.74293	0.0272117	0.0762089	NA	NA
ADRA2B	ENSG00000274286	1.91916	-2.18581	0.0556839	0.148084	-1.62586	-2.03029	0.029921	0.0765545	0.306811	-2.63631	1	1	NA	NA
CKMT1B	ENSG00000237289	0.136834	-1.26556	0.889955	1	-1.62167	-1.71698	0.00883982	0.0255321	-1.19229	-2.17078	0.157949	0.340291	NA	NA
GRID1	ENSG00000182771	0.876237	-0.306754	0.0290698	0.0888524	-1.61806	0.667269	2.06e-12	2.11e-11	-2.85472	-0.0980885	1.6037e-14	3.2641e-13	NA	NA
HSPA1L	ENSG00000204390	0.303763	-2.29251	0.827474	0.968962	-1.61431	-1.05224	0.000323434	0.00122142	0.76514	0.658901	0.0113671	0.0353866	NA	NA
CYP4F2	ENSG00000186115	-1.55214	-1.56561	0.0153936	0.053515	-1.61318	-0.884808	0.000115509	0.00046892	0.156272	-0.20876	0.743825	1	NA	NA
SSTR2	ENSG00000180616	0.847462	-0.266889	0.18201	0.358761	-1.61283	-0.807718	6.75e-05	0.000283687	-0.309946	-0.489179	0.437168	0.768381	NA	NA
IGLON5	ENSG00000142549	0.806207	2.64229	7.49349e-06	8.17559e-05	-1.60966	2.26146	2.88e-35	1.2e-33	0.165251	1.53477	0.421128	0.745952	NA	NA
HTRA3	ENSG00000170801	0.766378	1.97959	0.00207624	0.0101204	-1.60677	1.61591	1.47e-22	3.17e-21	-1.44798	1.15055	8.44736e-12	1.24865e-10	NA	NA
NEXN	ENSG00000162614	0.619394	3.53377	0.000355793	0.00228015	-1.60224	2.73219	1.61e-41	9.32e-40	-1.88124	3.39879	2.23516e-37	2.70844e-35	NA	NA
LHPP	ENSG00000107902	1.35039	2.55771	3.9053e-09	9.4863e-08	-1.59812	2.32278	3.2e-36	1.41e-34	-0.647581	1.9495	0.000211233	0.0009929	NA	NA
ARHGDIB	ENSG00000111348	0.513669	3.61382	0.0318906	0.0955596	-1.59334	3.17923	1.43e-37	6.89e-36	-1.59742	3.22104	6.42118e-25	3.41404e-23	NA	NA
SOX3	ENSG00000134595	-0.13808	3.00468	0.561331	0.76211	-1.58489	1.48384	8.04e-11	7.09e-10	-1.05764	0.829733	1.4342e-05	8.46307e-05	NA	NA
H4C9	ENSG00000276180	-0.84671	-0.668881	0.0611541	0.158946	-1.58363	-0.826609	0.000100469	0.000411632	0.00848924	-1.17024	1	1	NA	NA
HYOU1	ENSG00000149428	-0.0826904	8.63079	0.421982	0.641563	-1.57242	8.67227	4.64e-235	1.61e-231	-0.614199	9.21615	2.61327e-12	4.0921e-11	NA	NA
NOS2	ENSG00000007171	-0.136102	-1.56613	1	1	-1.57035	-1.37415	0.00242485	0.00782818	-1.40878	-2.07453	0.0722705	0.176361	NA	NA
SLC5A11	ENSG00000158865	-1.33602	-1.56626	0.0533397	0.143145	-1.56647	-1.48963	0.00437287	0.0134523	-0.136188	-2.07445	1	1	NA	NA
AL928646.1	ENSG00000275110	-0.0637493	-2.99261	1	1	-1.56393	-1.48973	0.00643638	0.0191611	-0.446557	-2.44373	0.779918	1	NA	NA
NXPH2	ENSG00000144227	-0.378597	1.99651	0.0746379	0.185527	-1.56073	0.920124	7.69e-14	8.92e-13	-3.10128	0.10105	1.04291e-17	2.98576e-16	NA	NA
HSPA12B	ENSG00000132622	1.26623	1.37841	7.74633e-05	0.000620974	-1.55945	0.625888	1.1e-11	1.05e-10	-0.81715	0.311446	0.00296111	0.0108197	NA	NA
CAMKV	ENSG00000164076	0.180188	4.82099	0.165772	0.335088	-1.55655	3.63588	1.95e-64	2.75e-62	0.182326	3.55049	0.134752	0.297511	NA	NA
GNPDA1	ENSG00000113552	-0.0752781	0.430292	0.88526	1	-1.55373	0.144851	5.62e-08	3.59e-07	-1.31157	0.955665	4.84248e-05	0.000259137	NA	NA
DOC2A	ENSG00000149927	-0.52266	0.0071989	0.13856	0.295643	-1.55236	0.105427	2.2e-08	1.46e-07	0.183478	-0.22135	0.660208	1	NA	NA
PDLIM5	ENSG00000163110	0.0025722	6.00286	0.98342	1	-1.54903	5.15122	5.53e-132	3.29e-129	-0.695547	6.01363	1.0981e-14	2.27501e-13	NA	NA
COL13A1	ENSG00000197467	0.521108	5.30738	1.81323e-05	0.000176615	-1.54692	6.27588	4.18e-69	6.55e-67	-1.03417	6.56563	4.6314e-14	8.91299e-13	NA	NA
TSPAN2	ENSG00000134198	-0.481671	1.46973	0.0328756	0.0980929	-1.54457	-0.10859	8.13e-07	4.47e-06	-2.55861	-0.428782	1.48986e-10	1.82979e-09	NA	NA
TCEAL2	ENSG00000184905	0.169552	0.994629	0.513603	0.730397	-1.54292	0.667162	5.62e-12	5.49e-11	-1.32416	-0.920783	0.00355835	0.0126753	NA	NA
CPLX1	ENSG00000168993	-0.177599	-0.906954	0.847994	0.985426	-1.54229	-0.519956	1.78e-05	8.18e-05	-0.720671	-0.780343	0.0946282	0.221675	NA	NA
CELF4	ENSG00000101489	1.03024	-2.34895	0.316795	0.527775	-1.53663	-2.07455	0.0433093	0.106659	-0.695408	-2.22093	0.470148	0.811967	NA	NA
S100A1	ENSG00000160678	1.21975	-1.23837	0.0458736	0.127458	-1.5364	-2.07464	0.0425556	0.104989	-1.08944	-2.38479	0.280755	0.538671	NA	NA
MAMDC2	ENSG00000165072	2.3044	1.98786	1.99013e-10	6.37196e-09	-1.53585	0.309423	3.96e-09	2.89e-08	-1.88213	3.44283	7.02312e-19	2.27292e-17	NA	NA
SHH	ENSG00000164690	1.28479	-1.63548	0.0524682	0.141369	-1.52004	-2.26729	0.0783842	0.179901	-1.37159	-2.2734	0.131891	0.292839	NA	NA
NSD1	ENSG00000165671	-2.43756	-2.29213	0.0258176	0.0808846	-1.5199	-2.2673	0.0793666	0.181916	-1.09035	-2.38466	0.282164	0.540718	NA	NA
CNMD	ENSG00000136110	-0.0646736	-2.82253	1	1	-1.51988	-2.2673	0.0782461	0.179624	-3.53907	-3.02864	0.130804	0.290895	NA	NA
NIBAN1	ENSG00000135842	-2.35478	-0.839564	0.00301896	0.0138951	-1.51692	0.79624	1.01e-10	8.86e-10	-2.06019	2.56472	1.22899e-22	5.41534e-21	NA	NA
ADK	ENSG00000156110	-0.0530234	4.31876	0.669831	0.851725	-1.51555	3.37222	2.31e-46	1.7e-44	-1.40804	3.23252	3.39094e-20	1.2197e-18	NA	NA
SLC7A3	ENSG00000165349	-0.567938	3.56586	0.000176021	0.00126001	-1.51288	3.36653	7.44e-56	7.87e-54	-1.00905	3.55107	1.28057e-13	2.31883e-12	NA	NA
DOK7	ENSG00000175920	0.648955	-0.237695	0.134341	0.289583	-1.50798	-0.132039	1.19e-06	6.39e-06	-0.105153	-1.07405	0.893507	1	NA	NA
CRISPLD2	ENSG00000103196	-0.53545	-1.21154	0.340518	0.553795	-1.50103	-1.64836	0.0115582	0.0325096	0.158411	-1.38462	0.877202	1	NA	NA
APLP2	ENSG00000084234	0.465992	9.10995	4.14203e-07	6.25326e-06	-1.49949	8.65839	8.2e-273	4.27e-269	-0.611607	9.27109	1.38303e-16	3.4813e-15	NA	NA
C1QTNF2	ENSG00000145861	-0.557498	-0.0470372	0.212572	0.401388	-1.49654	0.105453	5.77e-08	3.68e-07	-1.22904	-0.838941	0.00324672	0.0117235	NA	NA
DUSP23	ENSG00000158716	-0.719679	0.168525	0.0235914	0.075192	-1.495	0.554772	3.52e-09	2.59e-08	-0.533328	-0.00565196	0.0825673	0.197127	NA	NA
MYLK	ENSG00000065534	0.336735	6.26683	0.00431909	0.0187679	-1.49486	4.50833	5.64e-44	3.72e-42	-0.886655	4.64465	2.49675e-16	6.13647e-15	NA	NA
TRIM14	ENSG00000106785	-1.77376	-0.377869	0.00164847	0.0083294	-1.49484	-0.550943	3.41e-05	0.000149581	-1.56789	-0.430071	0.00289303	0.0105969	NA	NA
RASGEF1A	ENSG00000198915	1.52968	-1.63626	0.0244522	0.0774494	-1.49365	-2.48963	0.148058	0.312489	2.6169	-2.63623	0.0459475	0.119794	NA	NA
H2AC14	ENSG00000276368	-0.368801	-1.3486	0.66712	0.849343	-1.49345	-2.48964	0.147819	0.312078	-0.871934	-2.85869	0.692578	1	NA	NA
H2AC12	ENSG00000274997	1.16666	-1.82284	0.136714	0.292979	-1.49337	-2.48966	0.148236	0.312801	-4.77944	-2.56958	0.00290464	0.0106338	NA	NA
TNNT2	ENSG00000118194	1.08793	-0.548286	0.173922	0.34675	-1.49318	-2.48967	0.148193	0.312742	-0.739316	-1.47357	0.252925	0.499949	NA	NA
FILIP1	ENSG00000118407	1.75126	2.504	1.19227e-09	3.19169e-08	-1.49158	0.495378	1.82e-09	1.38e-08	-1.72427	0.890242	7.54969e-13	1.25279e-11	NA	NA
CTDSPL	ENSG00000144677	0.147719	5.21539	0.403266	0.623486	-1.48966	4.39811	1.49e-71	2.53e-69	-1.97676	4.45943	1.23682e-66	6.78364e-64	NA	NA
DIO3	ENSG00000197406	0.598055	0.392521	0.27842	0.483282	-1.48768	0.433471	1.66e-09	1.26e-08	0.0103871	2.11324	0.985469	1	NA	NA
C8orf88	ENSG00000253250	0.463676	0.316974	0.16169	0.328232	-1.48252	-0.682251	9.75e-05	0.000400119	-1.03569	-0.552969	0.00592038	0.0199664	NA	NA
ADGRG1	ENSG00000205336	0.808159	5.023	7.74122e-09	1.73993e-07	-1.47837	4.38907	4.69e-52	4.29e-50	-1.41566	4.15206	1.74251e-20	6.43927e-19	NA	NA
ZNF257	ENSG00000197134	-0.990298	-1.43758	0.102713	0.236106	-1.47224	-1.43068	0.00561601	0.0169268	-0.0605384	-1.30047	1	1	NA	NA
CMTM8	ENSG00000170293	1.66998	-0.972368	0.000795149	0.00451115	-1.47204	-1.43074	0.00591691	0.0177362	-1.20347	-1.41397	0.0251903	0.071324	NA	NA
KCNN3	ENSG00000143603	1.87603	-0.213906	5.24353e-06	5.93301e-05	-1.47198	-1.43081	0.00581448	0.0174619	0.0109696	-0.780696	1	1	NA	NA
RASSF5	ENSG00000266094	1.22687	0.17561	0.00205687	0.0100415	-1.47188	-0.346528	1.37e-05	6.37e-05	-2.29337	-1.09834	6.44306e-06	4.05944e-05	NA	NA
ZBTB16	ENSG00000109906	-0.0784982	5.48887	0.665598	0.848074	-1.47095	4.64415	2.29e-70	3.75e-68	0.637585	5.56847	7.57424e-10	8.47355e-09	NA	NA
ARID3C	ENSG00000205143	-0.233092	-2.13451	1	1	-1.46655	-1.94535	0.0359638	0.0902863	-0.665986	-1.98418	0.405922	0.7239	NA	NA
NKX6-1	ENSG00000163623	2.14855	-2.74534	0.1467	0.307413	-1.46651	-1.94534	0.0374446	0.0936654	-0.565136	-1.47358	0.344257	0.638687	NA	NA
TRIL	ENSG00000255690	-0.226281	-2.13501	1	1	-1.46645	-1.94538	0.0364196	0.0913537	-2.53892	-0.940004	0.000216962	0.00101799	NA	NA
CALB2	ENSG00000172137	0.28961	0.275041	0.440671	0.660721	-1.46622	0.959429	1.13e-09	8.71e-09	0.218218	1.40583	0.254673	0.502118	NA	NA
ARHGAP30	ENSG00000186517	1.19327	-0.486525	0.00693944	0.0276296	-1.46598	-1.94543	0.0376273	0.0940434	-0.104176	-1.81887	1	1	NA	NA
TNFRSF13C	ENSG00000159958	0.561211	2.37353	0.00387646	0.0171279	-1.46388	2.02668	2.01e-10	1.7e-09	-1.33162	1.37109	6.05519e-10	6.88877e-09	NA	NA
RIPOR3	ENSG00000042062	-0.235041	-2.1344	1	1	-1.4638	-1.1439	0.00174685	0.00579096	-1.12975	0.170697	7.18402e-05	0.000371998	NA	NA
MRPS21	ENSG00000266472	-0.169675	6.56609	0.0572545	0.151192	-1.46312	5.93471	2.17e-173	2.66e-170	0.344071	6.2211	9.01653e-06	5.52551e-05	NA	NA
ADAMTS20	ENSG00000173157	0.396289	0.309377	0.257251	0.460783	-1.45926	-0.904609	0.000512261	0.00186849	-1.42119	-1.19592	0.00409251	0.0143355	NA	NA
CHRDL2	ENSG00000054938	-0.581804	-1.46871	0.381221	0.600717	-1.45681	-1.55108	0.00984736	0.0281419	-1.62598	-2.63627	0.188852	0.39473	NA	NA
ARSB	ENSG00000113273	0.56154	5.25961	2.57746e-07	4.14676e-06	-1.45612	4.71042	8.36e-91	2.21e-88	-1.0797	5.00226	2.65004e-30	2.14078e-28	NA	NA
PLP1	ENSG00000123560	0.1625	4.257	0.491107	0.711581	-1.45595	2.47647	6.23e-19	1.08e-17	0.386451	3.05943	0.0106432	0.0333724	NA	NA
MYB	ENSG00000118513	-1.76085	1.77873	8.81015e-14	5.16128e-12	-1.45509	1.6775	3.25e-20	6.09e-19	-0.414661	1.02094	0.091578	0.215504	NA	NA
NRXN2	ENSG00000110076	0.857721	5.20806	0.000305294	0.00200255	-1.45208	3.83989	3.25e-57	3.64e-55	-1.31721	3.18386	9.94232e-12	1.45723e-10	NA	NA
HCLS1	ENSG00000180353	0.270407	0.714825	0.375336	0.593875	-1.45199	0.0754171	2.17e-07	1.29e-06	-0.255123	0.732442	0.340514	0.633095	NA	NA
MAPK15	ENSG00000181085	-0.0542447	1.45445	0.891112	1	-1.44885	2.13544	4.48e-25	1.11e-23	1.86405	3.50736	8.60269e-45	1.62998e-42	NA	NA
SH3RF2	ENSG00000156463	-2.03215	-2.82236	0.268414	0.47438	-1.4447	-2.75265	0.296261	0.558844	-1.80973	-2.56908	0.116361	0.264759	NA	NA
LYPD6B	ENSG00000150556	-0.443752	-2.745	1	1	-1.44357	-2.75266	0.292251	0.55233	-0.7767	-3.12182	1	1	NA	NA
IL37	ENSG00000125571	-0.0526278	-3.18543	1	1	-1.44342	-2.75273	0.291033	0.550897	0.0086661	-3.2213	1	1	NA	NA
TNNI2	ENSG00000130598	2.71891	-2.5333	0.0487707	0.133747	-1.44341	-2.75269	0.290752	0.550795	-1.87163	-3.32811	1	1	NA	NA
SLC52A1	ENSG00000132517	-0.0615929	-2.29277	1	1	-1.44339	-2.75273	0.29066	0.550795	-4.47508	-2.70684	0.00886776	0.0285395	NA	NA
C16orf89	ENSG00000153446	1.73842	-2.03976	0.0347274	0.102092	-1.44333	-2.75272	0.290678	0.550795	1.43206	-2.70654	0.30914	0.583086	NA	NA
LDHC	ENSG00000166796	0.853447	-2.60018	0.546554	0.749426	-1.44327	-2.75274	0.291005	0.550897	1.67882	-2.94118	0.383399	0.693725	NA	NA
AC008676.3	ENSG00000285868	0.646922	-2.18601	0.517403	0.731368	-1.44327	-2.75274	0.291037	0.550897	-2.59772	-2.63634	0.0431162	0.113363	NA	NA
CLUL1	ENSG00000079101	-2.27441	-2.74447	0.163821	0.331601	-1.44326	-2.75271	0.290677	0.550795	0.811275	-2.32803	0.434873	0.765445	NA	NA
GIMAP8	ENSG00000171115	2.46398	-1.63548	0.0289423	0.088513	-1.44323	-2.7527	0.29069	0.550795	0.00676539	-3.22118	1	1	NA	NA
ERG	ENSG00000157554	0.953637	-1.13486	0.109753	0.248403	-1.44322	-2.75273	0.290641	0.550795	-2.48499	-2.27367	0.00884187	0.0284606	NA	NA
IL34	ENSG00000157368	-0.0613942	-2.99263	1	1	-1.44319	-2.7527	0.291096	0.550897	-1.41649	-2.70653	0.297474	0.564864	NA	NA
VDR	ENSG00000111424	0.38244	-1.50156	0.602285	0.799273	-1.44313	-2.75273	0.291484	0.551235	-2.07989	-1.3847	0.000236138	0.00110004	NA	NA
RGN	ENSG00000130988	0.582261	-2.67168	0.781303	0.936116	-1.44312	-2.75272	0.290655	0.550795	-0.79164	-2.32832	0.439702	0.771209	NA	NA
THSD7B	ENSG00000144229	-1.34867	-2.99282	0.643706	0.830513	-1.44305	-2.75272	0.29149	0.551235	0.795575	-3.12163	1	1	NA	NA
ENPP2	ENSG00000136960	0.194859	6.61058	0.177382	0.351998	-1.44289	6.10266	9.61e-158	8.71e-155	0.00091677	6.82101	0.994317	1	NA	NA
LGI3	ENSG00000168481	-0.846128	-3.08576	1	1	-1.44288	-2.75275	0.292216	0.552314	-3.53908	-3.02864	0.130789	0.290895	NA	NA
ADAM20	ENSG00000134007	3.12272	-2.34887	0.0191559	0.0637964	-1.44271	-2.75272	0.294531	0.555933	0.890081	-2.85869	0.693695	1	NA	NA
KL	ENSG00000133116	0.720136	-3.08624	1	1	-1.44268	-2.75274	0.292999	0.553343	-2.65805	-3.22127	0.504406	0.851982	NA	NA
TIMP3	ENSG00000100234	1.39983	3.90446	2.11648e-07	3.48842e-06	-1.44267	2.70288	9.11e-36	3.92e-34	-2.00565	3.12881	6.45766e-27	4.04176e-25	NA	NA
TEK	ENSG00000120156	0.881168	2.3198	0.00313776	0.0143439	-1.44166	0.87966	5.55e-12	5.43e-11	-2.56645	1.26111	4.68487e-27	2.96785e-25	NA	NA
EDN2	ENSG00000127129	0.900819	-1.70821	0.170781	0.342473	-1.43972	-2.12036	0.0663215	0.155381	0.318064	-2.12159	0.819275	1	NA	NA
TMEM132D	ENSG00000151952	0.138269	-2.34937	1	1	-1.43942	-2.12039	0.0662492	0.155247	0.212258	-0.25982	0.614722	0.983197	NA	NA
KLHL6	ENSG00000172578	-0.650042	-1.15915	0.201467	0.385916	-1.43931	-2.12045	0.0651418	0.152944	0.0106288	-2.32834	1	1	NA	NA
LMO1	ENSG00000166407	0.183245	-2.4694	1	1	-1.43851	-2.12045	0.066936	0.156522	-1.28864	-3.02847	0.63029	0.994587	NA	NA
VTCN1	ENSG00000134258	0.490099	-0.99399	0.365825	0.582875	-1.43808	-1.68232	0.0169263	0.0458986	-1.00501	-0.474544	0.0052009	0.0177905	NA	NA
PHYHIPL	ENSG00000165443	-0.468792	1.10747	0.0619577	0.160647	-1.43553	-0.319685	2.22e-05	0.000100226	-1.76339	-0.800392	0.00058516	0.00250687	NA	NA
CALU	ENSG00000128595	-0.00396466	8.76155	0.967525	1	-1.43482	8.16148	7.39e-195	1.28e-191	-0.95995	8.45815	7.33776e-34	7.08026e-32	NA	NA
ADAMTS12	ENSG00000151388	0.208207	6.80592	0.0855727	0.205347	-1.43417	6.15839	3.15e-151	2.43e-148	-1.23413	6.94173	7.35102e-54	2.47113e-51	NA	NA
KCNC1	ENSG00000129159	0.676024	3.57499	0.0051655	0.0216691	-1.43287	2.33316	9.73e-28	2.82e-26	-0.591819	1.74381	0.00223462	0.00840229	NA	NA
GAREM2	ENSG00000157833	-0.244013	4.31519	0.0693404	0.17568	-1.4299	4.31918	1.56e-49	1.33e-47	-0.49256	3.65353	0.000155259	0.000751837	NA	NA
MYL4	ENSG00000198336	1.91876	-1.01833	0.000497162	0.00301637	-1.42328	-1.16779	0.00250085	0.00804416	-0.367901	-1.63624	0.600278	0.964387	NA	NA
VMA21	ENSG00000160131	0.00409264	6.08696	0.971294	1	-1.42201	4.36441	6.59e-78	1.32e-75	0.195619	4.93022	0.0718765	0.175601	NA	NA
CUX2	ENSG00000111249	-0.0109326	-1.16019	1	1	-1.42014	-1.45992	0.00817584	0.0237924	-1.79667	-0.551823	7.92338e-05	0.000407202	NA	NA
UQCRQ	ENSG00000164405	0.106937	5.75448	0.372969	0.591577	-1.41581	5.55297	1.81e-135	1.22e-132	0.0042526	5.51508	0.967086	1	NA	NA
FAM81A	ENSG00000157470	0.706377	2.21891	0.00119129	0.00636969	-1.41347	0.653498	1.72e-10	1.46e-09	-0.242938	0.487042	0.341457	0.634606	NA	NA
GDAP1	ENSG00000104381	-0.330173	5.16266	0.00424563	0.0185034	-1.41143	4.37171	2.42e-88	5.87e-86	-0.682358	4.3858	3.15344e-10	3.71531e-09	NA	NA
FHL2	ENSG00000115641	-0.0602616	3.69807	0.709971	0.884664	-1.40914	3.49029	3.64e-48	2.9e-46	-1.65309	3.58749	7.93751e-45	1.51774e-42	NA	NA
ICAM5	ENSG00000105376	1.28267	1.08977	7.22655e-07	1.03846e-05	-1.40902	1.488	2.22e-16	3.16e-15	0.372219	1.97396	0.136827	0.301549	NA	NA
ACSBG1	ENSG00000103740	0.460104	-0.456073	0.306628	0.516984	-1.4044	-0.550909	9.3e-05	0.00038317	0.892934	-0.260274	0.00857439	0.027698	NA	NA
SYNE3	ENSG00000176438	2.39262	-0.280826	2.2537e-07	3.68827e-06	-1.40399	-0.551075	0.000112899	0.000458771	-1.18385	-0.110165	0.000263051	0.00121482	NA	NA
ITGA9	ENSG00000144668	0.502981	5.4187	0.0572846	0.151246	-1.40226	4.62189	5.28e-82	1.12e-79	-1.88833	4.99746	7.43511e-74	4.99879e-71	NA	NA
CCL2	ENSG00000108691	-0.824053	-2.46885	0.58695	0.786019	-1.39855	-2.31971	0.122647	0.266883	-0.103465	-1.81892	1	1	NA	NA
JAZF1	ENSG00000153814	1.07753	-1.32099	0.0622681	0.161199	-1.39852	-2.31972	0.120893	0.263451	-2.90717	-2.50505	0.0144798	0.043839	NA	NA
MAGEB2	ENSG00000099399	-0.282287	-1.20944	0.821221	0.964383	-1.39833	-2.31973	0.120104	0.262007	0.71146	-2.22106	0.465263	0.805667	NA	NA
ARHGAP15	ENSG00000075884	0.714726	-1.90567	0.33788	0.551016	-1.39807	-2.31976	0.120779	0.263258	-0.499605	-2.94101	1	1	NA	NA
LIMA1	ENSG00000050405	-0.331642	6.00558	0.000574171	0.00340689	-1.39759	5.78716	3.31e-128	1.82e-125	0.0719815	6.42931	0.349927	0.647248	NA	NA
ACSS1	ENSG00000154930	0.389978	0.288424	0.432824	0.651917	-1.39708	0.401247	1.51e-08	1.03e-07	-1.31963	-0.234804	7.22489e-05	0.000373929	NA	NA
CCDC85B	ENSG00000175602	-0.704944	3.10806	0.0525518	0.141524	-1.39688	4.27315	7.16e-40	3.83e-38	-0.240833	3.67422	0.268948	0.520707	NA	NA
LRFN1	ENSG00000128011	0.0364162	0.496644	0.922302	1	-1.39143	1.26981	6.79e-10	5.4e-09	-0.439895	0.658362	0.0745108	0.181101	NA	NA
CORO2A	ENSG00000106789	0.348892	-0.121301	0.459137	0.679025	-1.38898	-1.37421	0.00707422	0.0208899	-0.732109	-1.47412	0.196199	0.407614	NA	NA
SPSB1	ENSG00000171621	-0.528536	-1.03927	0.343176	0.557277	-1.38741	-0.807706	0.000545313	0.00198038	0.226902	-0.725376	0.658394	1	NA	NA
CHD8	ENSG00000100888	0.0278869	7.64653	0.798058	0.948181	-1.38517	7.01672	5.51e-223	1.64e-219	0.127685	7.89035	0.0747804	0.181652	NA	NA
CPNE7	ENSG00000178773	-0.972075	-1.34924	0.2315	0.428079	-1.38281	-0.00842528	2.08e-06	1.08e-05	-1.52635	0.265919	1.88026e-07	1.5207e-06	NA	NA
XKR7	ENSG00000260903	1.1143	-1.21275	0.0463094	0.128501	-1.38112	-1.98715	0.0539128	0.129373	0.216833	-1.30047	0.764773	1	NA	NA
ONECUT2	ENSG00000119547	-0.967587	3.32113	1.36864e-07	2.34424e-06	-1.3803	1.96437	2.63e-16	3.71e-15	-0.133403	2.73089	0.427891	0.75526	NA	NA
TMEM119	ENSG00000183160	0.574599	3.43405	0.0120339	0.043666	-1.37707	3.05562	1.45e-37	6.99e-36	-1.19873	1.85596	2.06877e-11	2.88603e-10	NA	NA
SLC7A2	ENSG00000003989	-0.276217	1.42659	0.533238	0.737491	-1.37625	-0.459793	6.84e-05	0.000287324	-2.12325	-0.473796	9.29202e-08	7.82798e-07	NA	NA
DERL3	ENSG00000099958	-0.595135	3.2322	0.000339549	0.00219081	-1.3759	3.43149	4.95e-47	3.74e-45	-1.20577	3.45741	4.28957e-15	9.35181e-14	NA	NA
TMEM98	ENSG00000006042	-0.114661	6.83968	0.218799	0.409842	-1.36988	6.29763	6.62e-161	6.9e-158	-0.116284	6.27138	0.13562	0.299238	NA	NA
SFMBT2	ENSG00000198879	-0.182568	1.46042	0.536936	0.740824	-1.36869	1.06517	9.44e-13	9.95e-12	0.00206054	1.68963	1	1	NA	NA
SLC35G1	ENSG00000176273	0.491737	1.60944	0.0405521	0.115601	-1.36655	0.69364	6.79e-10	5.4e-09	-1.17999	0.462137	2.45042e-05	0.000139084	NA	NA
IRAK2	ENSG00000134070	0.738784	1.78151	0.000988711	0.00544127	-1.36369	1.14961	2.21e-13	2.47e-12	0.341953	1.62657	0.0589118	0.148595	NA	NA
VWF	ENSG00000110799	-0.0210137	-0.840579	1	1	-1.36254	-1.29326	0.00610774	0.0182767	0.0446213	-0.399756	1	1	NA	NA
CSGALNACT1	ENSG00000147408	0.315653	-0.86572	0.623132	0.81708	-1.36234	-1.29335	0.00629941	0.0188071	-2.92234	-0.504677	8.38965e-11	1.07143e-09	NA	NA
NUPR1	ENSG00000176046	-2.89174	-0.840389	7.76829e-07	1.09987e-05	-1.35986	-1.1204	0.00292915	0.00931045	0.253032	-0.458914	0.545117	0.895227	NA	NA
SLC45A4	ENSG00000022567	0.0708651	5.61971	0.60935	0.804949	-1.35767	5.30755	4.16e-78	8.5e-76	-0.227366	5.54888	0.0208492	0.060336	NA	NA
FBP1	ENSG00000165140	-1.98984	-0.667665	3.2462e-05	0.000294214	-1.35645	-0.826622	0.000759052	0.00268548	-1.27263	-1.70671	0.0426577	0.112527	NA	NA
GCNT1	ENSG00000187210	-0.655108	1.01395	0.0218012	0.0706562	-1.35603	-0.826574	0.000789163	0.00278115	-2.28182	-0.443831	5.67871e-09	5.66295e-08	NA	NA
RAPGEF4	ENSG00000091428	0.0100983	1.08145	1	1	-1.35284	0.562144	2.62e-09	1.96e-08	-1.7232	0.255248	5.23539e-08	4.57318e-07	NA	NA
VSTM2L	ENSG00000132821	1.70359	0.399682	0.000594708	0.00350703	-1.3521	1.22483	2.71e-13	3e-12	-1.49697	0.59347	2.52592e-08	2.29992e-07	NA	NA
EGFL7	ENSG00000172889	1.031	5.72467	3.60218e-07	5.56823e-06	-1.34356	5.20988	8.52e-76	1.57e-73	-0.660749	4.75585	1.40577e-06	9.84511e-06	NA	NA
RGS16	ENSG00000143333	0.0966995	0.517521	0.850498	0.987484	-1.3422	0.335039	1.06e-07	6.55e-07	-0.281532	0.91301	0.286852	0.54799	NA	NA
SNAP25	ENSG00000132639	0.0411555	1.706	0.932012	1	-1.34216	0.605059	4.4e-09	3.2e-08	-1.15421	1.45918	3.75577e-08	3.3452e-07	NA	NA
PRRX2	ENSG00000167157	1.34348	-2.03886	0.113931	0.255535	-1.33859	-1.61524	0.0214905	0.0569708	-1.66205	-2.94107	0.381431	0.691912	NA	NA
CHRDL1	ENSG00000101938	-0.219235	-1.34901	0.888223	1	-1.33854	-1.61512	0.0212439	0.0563961	0.254047	-2.50479	1	1	NA	NA
MIR4746	ENSG00000266437	1.11319	-2.74525	0.486895	0.70765	-1.33523	-2.16774	0.0987947	0.220411	0.0113019	-1.94132	1	1	NA	NA
DMP1	ENSG00000152592	1.68155	-0.113259	1.5225e-05	0.000150934	-1.3352	-2.16774	0.0980236	0.219019	-0.365103	-1.63663	0.605308	0.970449	NA	NA
CPVL	ENSG00000106066	0.344759	-1.06155	0.571603	0.772053	-1.3352	-2.1677	0.0988375	0.220483	-1.77071	-1.19508	0.0029332	0.010729	NA	NA
EMID1	ENSG00000186998	0.525957	3.79272	0.0104693	0.0389415	-1.33518	4.20595	2.8e-50	2.44e-48	0.125567	3.81017	0.370103	0.676935	NA	NA
KCNE3	ENSG00000175538	0.638325	-0.706639	0.31367	0.525242	-1.33481	-2.16778	0.101629	0.22596	-1.73354	-1.74364	0.00972586	0.0308815	NA	NA
CTSC	ENSG00000109861	-0.583728	4.03695	1.11092e-05	0.000114776	-1.33449	3.59405	8.22e-46	5.97e-44	-1.00606	3.53187	1.55167e-16	3.89169e-15	NA	NA
SLC47A1	ENSG00000142494	2.12151	-2.0865	0.013413	0.0477697	-1.33099	-2.55102	0.229731	0.455442	-1.30108	-2.50517	0.235652	0.47212	NA	NA
MIR6832	ENSG00000274494	-0.0583938	-2.67167	1	1	-1.33085	-2.55104	0.230133	0.456021	1.07073	-1.94118	0.147475	0.321212	NA	NA
TCTEX1D4	ENSG00000188396	1.31275	-1.50176	0.0345568	0.101765	-1.33077	-2.55104	0.228996	0.454373	0.384503	-2.78078	1	1	NA	NA
SLC5A2	ENSG00000140675	2.63824	-3.18555	0.529175	0.736314	-1.33063	-2.55106	0.2296	0.455354	3.17472	-3.12164	0.25655	0.502717	NA	NA
MIR106B	ENSG00000208036	-1.193	-2.53331	0.377286	0.596049	-1.33062	-2.55109	0.228669	0.454027	-0.364822	-2.78069	1	1	NA	NA
SLC24A5	ENSG00000188467	0.576459	-1.56723	0.330629	0.54213	-1.33061	-2.55106	0.228423	0.453708	-3.16524	-3.12171	0.257146	0.502717	NA	NA
SLC13A4	ENSG00000164707	1.3468	-0.993326	0.0233905	0.0746695	-1.33058	-2.55105	0.228439	0.453708	1.78164	-1.899	0.0151675	0.0456691	NA	NA
ICAM3	ENSG00000076662	0.685917	-2.46968	0.5746	0.774742	-1.33057	-2.55108	0.228142	0.45324	0.501111	-1.67126	0.47977	0.825847	NA	NA
RGS9BP	ENSG00000186326	3.50956	-2.99325	0.139358	0.296576	-1.33053	-2.55112	0.228943	0.454365	0.553069	-2.56921	0.758543	1	NA	NA
MT1G	ENSG00000125144	-1.31208	-2.29211	0.218463	0.409336	-1.33052	-2.55112	0.228947	0.454365	0.172434	-2.17059	1	1	NA	NA
MIR1282	ENSG00000221792	0.0970008	-2.23774	1	1	-1.33047	-2.55108	0.229663	0.455437	0.755196	-2.07429	0.380115	0.691431	NA	NA
SNTB1	ENSG00000172164	-1.25702	-2.74466	0.494846	0.715368	-1.33047	-2.55107	0.228659	0.454027	-1.70149	-2.12218	0.0411884	0.10919	NA	NA
ODF3L2	ENSG00000181781	-0.947722	-2.82279	0.70167	0.8799	-1.33041	-2.55106	0.228929	0.454365	-1.6633	-2.94096	0.38277	0.693481	NA	NA
NOTCH2NLC	ENSG00000286219	-0.14787	-1.26564	0.79557	0.946268	-1.33038	-2.5511	0.229283	0.454812	-0.533283	-2.56925	0.75847	1	NA	NA
ZACN	ENSG00000186919	0.813154	-2.82288	0.717174	0.890258	-1.3303	-2.55111	0.232102	0.459356	0.797444	-3.12175	1	1	NA	NA
PDGFRA	ENSG00000134853	0.38076	-0.225391	0.361892	0.578949	-1.32797	-0.598866	0.000276153	0.00105685	-0.826198	-0.671609	0.041183	0.109189	NA	NA
SH2D5	ENSG00000189410	-0.373371	2.92832	0.0352343	0.103301	-1.32708	2.74898	3.3e-22	6.95e-21	0.0934253	2.56053	0.526275	0.87101	NA	NA
FAM216A	ENSG00000204856	-0.0815702	3.96457	0.606174	0.802393	-1.32455	3.04555	1.14e-36	5.16e-35	-0.512509	3.15009	0.000299033	0.00136467	NA	NA
TNN	ENSG00000120332	0.816639	4.27863	4.05604e-06	4.73175e-05	-1.32011	3.85703	4.42e-53	4.18e-51	-1.50092	3.40802	2.66487e-34	2.65748e-32	NA	NA
ACTN1	ENSG00000072110	0.13332	8.15284	0.16568	0.334985	-1.31947	8.01268	3.58e-207	6.78e-204	-1.22658	8.55805	7.59341e-46	1.58262e-43	NA	NA
ST3GAL6	ENSG00000064225	-0.692482	2.14116	0.00428752	0.0186608	-1.31348	0.914305	5.86e-11	5.24e-10	-0.352352	0.88335	0.158531	0.341191	NA	NA
AKR1D1	ENSG00000122787	0.61488	-2.67095	0.747952	0.912868	-1.3128	-3.07463	0.626153	0.99445	-1.43114	-2.70639	0.360264	0.661843	NA	NA
ZMYND12	ENSG00000066185	1.79942	-2.23847	0.0914733	0.215811	-1.3128	-3.07463	0.626149	0.99445	-0.661195	-2.70679	0.730979	1	NA	NA
MYBPC1	ENSG00000196091	-0.457543	-2.74498	1	1	-1.31279	-3.07463	0.626151	0.99445	-3.83648	-2.94116	0.0655178	0.162733	NA	NA
PRIMA1	ENSG00000175785	-0.0460859	-3.18558	1	1	-1.31267	-3.07462	0.62612	0.99445	0	-3.44361	1	1	NA	NA
MIR4690	ENSG00000266041	NA	NA	NA	NA	-1.31267	-3.07462	0.626113	0.99445	1.87773	-3.32814	1	1	NA	NA
SBSN	ENSG00000189001	2.63653	-3.18553	0.515784	0.730397	-1.31267	-3.07462	0.62612	0.99445	1.21062	-2.17033	0.168989	0.359763	NA	NA
CSF3R	ENSG00000119535	NA	NA	NA	NA	-1.31262	-3.07462	0.62611	0.99445	0	-3.44361	1	1	NA	NA
FOXD3	ENSG00000187140	-1.90507	-3.29229	1	1	-1.31262	-3.07462	0.626101	0.99445	-1.28736	-3.02857	0.628946	0.994587	NA	NA
TMC1	ENSG00000165091	1.11011	-2.74502	0.481652	0.702021	-1.31261	-3.07462	0.626119	0.99445	0.00755374	-3.0285	1	1	NA	NA
ECM2	ENSG00000106823	-2.69814	-3.18531	0.525231	0.736314	-1.31258	-3.07465	0.626184	0.99445	1.62958	-2.38468	0.0992307	0.230993	NA	NA
ACTG2	ENSG00000163017	-1.04823	-0.0583824	0.00520622	0.0218023	-1.31254	1.78403	7.24e-17	1.07e-15	-0.54601	2.99995	0.000365932	0.00163903	NA	NA
TMEM272	ENSG00000281106	NA	NA	NA	NA	-1.31253	-3.07465	0.625631	0.99445	-1.28732	-3.02857	0.628935	0.994587	NA	NA
CHN2	ENSG00000106069	-2.69757	-3.18527	0.514016	0.730397	-1.31247	-3.07464	0.62613	0.99445	-2.65834	-3.22125	0.504589	0.851982	NA	NA
HOXD8	ENSG00000175879	-0.4425	-2.74442	1	1	-1.31247	-3.07464	0.626131	0.99445	-1.66191	-2.94109	0.381391	0.691912	NA	NA
MIR7851	ENSG00000278520	-1.89389	-3.29249	1	1	-1.31247	-3.07464	0.626139	0.99445	0.516317	-2.94113	1	1	NA	NA
TDRD10	ENSG00000163239	3.81548	-2.90542	0.0807754	0.196426	-1.31247	-3.07464	0.62563	0.99445	-1.65919	-2.94131	0.385709	0.695946	NA	NA
FXYD2	ENSG00000137731	-0.0460742	-3.18558	1	1	-1.31247	-3.07464	0.625632	0.99445	0.00639275	-3.2212	1	1	NA	NA
POTEG	ENSG00000187537	0.734855	-3.08587	1	1	-1.31247	-3.07464	0.625632	0.99445	0.00914068	-3.22128	1	1	NA	NA
FAM156B	ENSG00000179304	0.82384	-2.82323	0.705726	0.881967	-1.31247	-3.07464	0.625636	0.99445	2.66739	-3.22119	0.504344	0.851982	NA	NA
SLC49A3	ENSG00000169026	-0.053407	-3.18537	1	1	-1.31247	-3.07464	0.625637	0.99445	2.92511	-2.50499	0.0139268	0.042343	NA	NA
RFPL4B	ENSG00000251258	2.20177	-2.34914	0.0405194	0.115548	-1.31246	-3.07464	0.626135	0.99445	1.67753	-2.94108	0.383039	0.693525	NA	NA
PHACTR1	ENSG00000112137	1.73705	-2.53408	0.16977	0.341038	-1.31244	-3.07464	0.625635	0.99445	0.00905103	-2.85862	1	1	NA	NA
DDX3Y	ENSG00000067048	0.727444	-3.08604	1	1	-1.31244	-3.07464	0.625639	0.99445	0.926563	-2.63621	0.516139	0.859009	NA	NA
TREH	ENSG00000118094	1.23915	-2.99273	0.643648	0.830513	-1.31241	-3.07464	0.626111	0.99445	0.00907043	-3.0286	1	1	NA	NA
C1orf189	ENSG00000163263	0.728517	-3.08607	1	1	-1.3124	-3.07464	0.62612	0.99445	0.00900999	-2.56905	1	1	NA	NA
LENEP	ENSG00000163352	NA	NA	NA	NA	-1.3124	-3.07464	0.626123	0.99445	1.30483	-3.02862	0.630651	0.994587	NA	NA
EDNRA	ENSG00000151617	0.0979697	-2.13533	1	1	-1.3124	-3.07464	0.626128	0.99445	-0.94692	-2.12184	0.251476	0.497817	NA	NA
LCN1	ENSG00000160349	3.24241	-1.78426	0.000186586	0.00132205	-1.3124	-3.07464	0.626129	0.99445	-1.872	-3.32809	1	1	NA	NA
C9orf153	ENSG00000187753	0.553059	-2.08635	0.518146	0.73195	-1.3124	-3.07464	0.626133	0.99445	0.891845	-2.85879	0.693902	1	NA	NA
SRL	ENSG00000185739	0.817311	-2.8229	0.7172	0.890258	-1.31237	-3.07467	0.626202	0.99445	0.00904079	-2.85866	1	1	NA	NA
TNNT3	ENSG00000130595	1.06433	-2.53302	0.42643	0.645837	-1.31237	-3.07467	0.626202	0.99445	-0.742315	-2.50516	0.559595	0.913104	NA	NA
NCR3	ENSG00000204475	2.10509	-1.29411	0.000407096	0.00256183	-1.31236	-3.07467	0.626212	0.99445	0.38166	-2.78054	1	1	NA	NA
MSGN1	ENSG00000151379	0.733017	-3.08623	1	1	-1.31236	-3.07467	0.626215	0.99445	1.30483	-3.02862	0.630648	0.994587	NA	NA
TMCO4	ENSG00000162542	0.312714	-2.74477	1	1	-1.31236	-3.07467	0.626219	0.99445	0.00838173	-2.70662	1	1	NA	NA
CCNI2	ENSG00000205089	-1.3527	-2.99304	0.644309	0.830513	-1.31224	-3.07466	0.626207	0.99445	-1.86821	-3.32821	1	1	NA	NA
ZNF727	ENSG00000214652	-1.33578	-2.99303	0.662364	0.845841	-1.31224	-3.07466	0.626207	0.99445	-1.28763	-3.02856	0.630571	0.994587	NA	NA
SLC22A18AS	ENSG00000254827	1.23603	-2.99294	0.644806	0.830513	-1.31187	-3.07466	0.628246	0.996771	-2.66	-3.22115	0.504322	0.851982	NA	NA
ITPRID1	ENSG00000180347	1.85215	-3.29243	1	1	-1.31181	-3.07466	0.628279	0.996771	-2.17148	-1.67113	0.000948885	0.00388387	NA	NA
GPR157	ENSG00000180758	1.89275	-2.82358	0.269338	0.475429	-1.31167	-3.07466	0.628155	0.996749	-1.30979	-1.56888	0.0255144	0.0720944	NA	NA
NTNG1	ENSG00000162631	-0.54746	-0.333826	0.218457	0.409336	-1.30532	-0.504682	0.000194106	0.000764466	-1.67179	0.4382	1.58053e-09	1.68499e-08	NA	NA
CYP2E1	ENSG00000130649	-0.463356	-1.94769	0.719788	0.892367	-1.30388	-1.7526	0.0398467	0.0989379	-0.898991	-1.56949	0.128885	0.288325	NA	NA
PIEZO2	ENSG00000154864	-0.56738	-2.90559	1	1	-1.30306	-1.75268	0.0375848	0.0939597	-2.87519	1.30797	6.13321e-17	1.61604e-15	NA	NA
FREM1	ENSG00000164946	-0.268747	7.10173	0.0979911	0.227679	-1.30119	6.34224	8.16e-102	2.88e-99	-0.808283	6.26479	7.10271e-10	7.98892e-09	NA	NA
PCDH1	ENSG00000156453	-0.579764	5.61397	1.74763e-08	3.59967e-07	-1.3002	5.63905	8.25e-135	5.37e-132	-0.830262	5.37228	1.70497e-18	5.30374e-17	NA	NA
MAK	ENSG00000111837	0.0328731	-0.992163	1	1	-1.29299	-0.865183	0.00159067	0.00531662	-0.563543	-1.19612	0.25704	0.502717	NA	NA
LTB	ENSG00000227507	1.86509	-0.949058	0.000583159	0.00344883	-1.28757	-1.43071	0.014805	0.04071	-0.386681	-2.32785	0.797482	1	NA	NA
PCSK6	ENSG00000140479	0.28584	5.18742	0.0101298	0.0378613	-1.2875	4.88118	3.32e-68	5.02e-66	-0.77425	4.66358	4.58477e-15	9.94337e-14	NA	NA
NTNG2	ENSG00000196358	1.38173	-0.672706	0.00266841	0.0124878	-1.28648	-1.00855	0.00305217	0.00966768	1.36838	-0.414304	0.000287207	0.00131676	NA	NA
RAMP1	ENSG00000132329	0.029243	-0.487172	1	1	-1.28481	0.173432	1.51e-06	7.96e-06	-2.08077	-0.504796	4.7922e-07	3.62406e-06	NA	NA
FZD4	ENSG00000174804	0.326711	2.66145	0.109223	0.247621	-1.27854	2.23207	6.95e-22	1.43e-20	-0.12908	2.71081	0.412352	0.733547	NA	NA
RTN1	ENSG00000139970	0.757822	0.0158562	0.0515779	0.139645	-1.27823	-0.155474	3.11e-05	0.000137282	-0.560328	-0.074364	0.0675851	0.166739	NA	NA
GPD2	ENSG00000115159	-0.3174	2.03547	0.28746	0.495252	-1.27813	1.99739	1.09e-19	1.99e-18	-1.52404	2.22025	5.23393e-22	2.16011e-20	NA	NA
C2CD4D	ENSG00000225556	-0.346374	-1.99182	0.851257	0.98794	-1.27533	-1.64834	0.0323412	0.0821019	-0.366917	-2.78052	1	1	NA	NA
LIN28B	ENSG00000187772	0.00388503	7.07864	0.968641	1	-1.27493	5.46217	1.68e-100	5.73e-98	-0.987661	5.59413	3.40236e-24	1.70461e-22	NA	NA
SLC1A6	ENSG00000105143	-0.953235	0.828471	0.00159837	0.00813217	-1.27355	-0.24174	5.67e-05	0.000241309	0.31772	0.0272618	0.326081	0.609851	NA	NA
NPTX2	ENSG00000106236	-0.514329	4.19886	0.00406026	0.0178301	-1.26965	3.98767	1.17e-64	1.66e-62	-0.890092	3.41886	3.72252e-12	5.71316e-11	NA	NA
HSPB6	ENSG00000004776	-0.00509242	-1.31936	1	1	-1.26762	-1.34669	0.0123323	0.0344176	-0.37483	-1.41379	0.533547	0.88007	NA	NA
PHOX2A	ENSG00000165462	-1.13286	-2.03794	0.21493	0.404658	-1.26555	-2.37417	0.182045	0.373417	-4.08107	-2.85881	0.0347994	0.0944757	NA	NA
H2BC14	ENSG00000273703	-0.298146	-1.43712	0.803819	0.952018	-1.26551	-2.37416	0.181831	0.373116	-1.30287	-2.50495	0.236726	0.47377	NA	NA
PRR22	ENSG00000212123	0.504189	0.554897	0.175205	0.348491	-1.26543	1.56971	1.4e-14	1.72e-13	-1.06462	1.535	5.55649e-05	0.000294272	NA	NA
MSANTD1	ENSG00000188981	-0.228343	-2.34949	1	1	-1.26532	-2.37421	0.182458	0.374107	0.375281	-1.35621	0.540568	0.889719	NA	NA
DGKG	ENSG00000058866	1.90426	-2.82318	0.241324	0.440484	-1.2652	-2.37423	0.182666	0.374311	-3.04043	-2.44361	0.00745325	0.0244824	NA	NA
ITPRIPL1	ENSG00000198885	-0.585663	-0.706419	0.253791	0.456609	-1.2651	-0.582667	0.000483698	0.00177299	-2.74064	-0.781007	3.91371e-09	3.98483e-08	NA	NA
UBTD1	ENSG00000165886	0.584818	4.02408	0.000155704	0.00113609	-1.26223	4.01231	3.02e-53	2.89e-51	-0.206685	4.22275	0.125825	0.282865	NA	NA
PCDHA6	ENSG00000081842	-1.62515	1.94215	3.76688e-11	1.40338e-09	-1.25717	2.9433	3.44e-31	1.19e-29	-0.72947	3.14079	3.54101e-06	2.32519e-05	NA	NA
ASB16	ENSG00000161664	0.448335	-2.90533	1	1	-1.25654	-1.9047	0.066001	0.154683	-1.40754	-2.07458	0.079919	0.191809	NA	NA
HPCA	ENSG00000121905	0.758125	-0.148768	0.0337594	0.0999736	-1.25428	-0.388165	0.000209616	0.000821051	-2.25859	-1.12198	1.15595e-05	6.93704e-05	NA	NA
PLCE1	ENSG00000138193	0.114812	2.72053	0.551483	0.753551	-1.25337	1.22015	4.28e-11	3.88e-10	-2.09387	1.72488	7.4346e-28	4.95054e-26	NA	NA
EDN1	ENSG00000078401	3.46861	-1.24118	1.20123e-06	1.62805e-05	-1.25311	-1.55106	0.0258858	0.0673044	-2.37694	0.705206	6.10644e-19	1.9886e-17	NA	NA
DAPK2	ENSG00000035664	0.134773	0.483454	0.67566	0.856776	-1.25081	0.182864	2.86e-06	1.46e-05	-1.00662	0.96063	2.48521e-05	0.00014102	NA	NA
TMEM109	ENSG00000110108	-0.437445	6.12162	0.000179784	0.00127889	-1.23906	6.17004	1.45e-131	8.4e-129	-1.34973	5.73645	7.62597e-45	1.47167e-42	NA	NA
JKAMP	ENSG00000050130	0.122174	5.72485	0.225381	0.419258	-1.23719	4.45531	4.97e-71	8.35e-69	-0.0320093	5.1127	0.769471	1	NA	NA
TMEM74	ENSG00000164841	-1.29697	-0.948128	0.00758944	0.0297056	-1.23695	-0.966084	0.00375962	0.0117232	-0.176538	-1.63655	0.861431	1	NA	NA
NRN1	ENSG00000124785	1.5258	-1.16109	0.00493017	0.0209247	-1.23341	-1.45995	0.0223051	0.0588236	-2.20053	-1.02863	5.52948e-06	3.52864e-05	NA	NA
DUSP9	ENSG00000130829	-0.398867	-1.0374	0.57052	0.770783	-1.23186	-0.40219	0.000238429	0.000924529	-0.75882	-1.6362	0.215898	0.442367	NA	NA
ITGA1	ENSG00000213949	1.30827	4.55893	6.70934e-08	1.23277e-06	-1.2317	3.02443	1.65e-32	6.09e-31	-2.58291	3.66729	1.65051e-31	1.44537e-29	NA	NA
PREX1	ENSG00000124126	0.0146624	8.00328	0.915657	1	-1.22797	8.16254	9.47e-135	5.98e-132	-0.174763	8.13949	0.12186	0.27508	NA	NA
SVIP	ENSG00000198168	-0.129673	4.17318	0.345511	0.560315	-1.22772	3.25143	3.52e-32	1.28e-30	-0.271004	3.12269	0.0637627	0.159117	NA	NA
FGD5	ENSG00000154783	1.8786	0.431089	4.67422e-05	0.000402865	-1.2238	-0.360463	0.000366108	0.00137097	-2.97347	-0.460081	3.80103e-11	5.08479e-10	NA	NA
NUCKS1	ENSG00000069275	-0.164507	10.4806	0.0570272	0.150739	-1.22368	9.27939	2.64e-151	2.12e-148	-0.661277	9.17479	4.0666e-11	5.41919e-10	NA	NA
ALPL	ENSG00000162551	-1.02389	4.42986	8.4182e-09	1.87227e-07	-1.2236	4.19249	2.28e-56	2.45e-54	0.130215	3.98587	0.32215	0.603583	NA	NA
SLC30A3	ENSG00000115194	-0.922896	-1.08486	0.0894259	0.212168	-1.22253	-1.12041	0.00745635	0.0219158	-0.381219	-1.22098	0.485471	0.834145	NA	NA
ITM2C	ENSG00000135916	0.675886	8.19813	1.78518e-14	1.17815e-12	-1.22204	7.52579	1.38e-168	1.52e-165	0.0386347	7.93023	0.702067	1	NA	NA
MFSD3	ENSG00000167700	-0.00335916	3.11791	1	1	-1.22165	2.80222	1.45e-23	3.27e-22	0.202839	2.88806	0.223281	0.454333	NA	NA
BCL7B	ENSG00000106635	0.0855642	5.28217	0.429974	0.648773	-1.22019	4.95014	3.65e-69	5.76e-67	0.128925	5.19987	0.224168	0.455727	NA	NA
DEPDC1	ENSG00000024526	-0.0709393	5.78811	0.53366	0.737941	-1.21996	4.0366	7.56e-49	6.33e-47	-2.09387	3.90476	8.77261e-25	4.65239e-23	NA	yes
RAD51	ENSG00000051180	-0.369264	5.02756	0.00178042	0.00889056	-1.21991	4.9088	7.48e-73	1.28e-70	-1.23841	4.34444	1.05227e-29	8.06305e-28	NA	NA
COMT	ENSG00000093010	-0.0931811	1.24532	0.703481	0.881204	-1.21566	1.22482	1.17e-10	1.02e-09	-0.659638	0.423685	0.0309315	0.0852001	NA	NA
SHISAL1	ENSG00000138944	-0.03154	2.76424	0.923482	1	-1.21417	2.79043	2.84e-21	5.64e-20	-1.22645	0.995075	6.61568e-05	0.000345487	NA	NA
IGSF9B	ENSG00000080854	0.271846	3.70571	0.290127	0.498254	-1.21397	2.78819	1.41e-15	1.89e-14	0.0247085	3.80166	0.859501	1	NA	NA
LNP1	ENSG00000206535	-0.00751528	3.00748	0.978532	1	-1.21327	2.37524	1.46e-22	3.16e-21	-0.4702	1.82479	0.0110271	0.0344414	NA	NA
CDH5	ENSG00000179776	0.928922	5.04294	2.08276e-06	2.66004e-05	-1.20895	3.22357	4.62e-30	1.5e-28	-0.0129487	3.12268	0.956975	1	NA	NA
SP9	ENSG00000217236	-0.0306573	3.88865	0.888533	1	-1.2079	4.07348	1.5e-41	8.73e-40	0.722565	3.79961	8.97367e-08	7.5874e-07	NA	NA
H2AX	ENSG00000188486	-0.752049	6.7683	5.0329e-05	0.000428525	-1.20599	7.40152	2.58e-127	1.38e-124	-0.586116	6.62452	3.45131e-05	0.000190599	NA	yes
SH3RF3	ENSG00000172985	-0.625673	0.00986676	0.0973772	0.226546	-1.20579	1.11016	1.58e-08	1.07e-07	-1.45584	1.91947	2.09401e-17	5.78057e-16	NA	NA
ASIC1	ENSG00000110881	1.35384	5.09313	3.63448e-33	2.17651e-30	-1.20567	4.32095	4.19e-57	4.67e-55	-1.08047	4.18763	2.36452e-22	1.00369e-20	NA	NA
CHRNA7	ENSG00000175344	-0.255409	-0.237292	0.561592	0.762225	-1.2022	0.182843	5.36e-06	2.64e-05	-0.550168	0.364028	0.0451643	0.118095	NA	NA
CDCA7L	ENSG00000164649	-0.467812	4.86488	7.33793e-05	0.000593235	-1.19925	4.70143	6.52e-57	7.23e-55	-1.20017	3.96926	1.00827e-26	6.1626e-25	NA	NA
PSORS1C2	ENSG00000204538	0.441667	-1.90542	0.564033	0.764639	-1.19768	-2.82667	0.45636	0.792027	-2.41349	-2.70685	0.0756606	0.18332	NA	NA
GRIP2	ENSG00000144596	-2.02749	-2.82252	0.245327	0.445722	-1.19723	-2.82669	0.455027	0.79057	-1.98374	-1.60235	0.00131199	0.00521046	NA	NA
MCIDAS	ENSG00000234602	0.740644	-3.08606	1	1	-1.19722	-2.8267	0.454583	0.790325	-0.781854	-3.12162	1	1	NA	NA
TEC	ENSG00000135605	0.737808	-3.08604	1	1	-1.19719	-2.82669	0.454637	0.790353	-1.11833	-2.56926	0.35514	0.654392	NA	NA
REELD1	ENSG00000250673	-0.0609389	-3.18556	1	1	-1.19707	-2.82671	0.454181	0.790325	-0.365671	-2.78058	1	1	NA	NA
GAS2L2	ENSG00000270765	-0.053404	-3.18537	1	1	-1.19707	-2.82671	0.454179	0.790325	2.38938	-2.32805	0.0159051	0.0476491	NA	NA
HNRNPCL3	ENSG00000277058	1.85201	-3.29243	1	1	-1.19707	-2.82671	0.454167	0.790325	0.00665782	-3.02854	1	1	NA	NA
PTPN7	ENSG00000143851	2.5685	-1.56828	0.000606916	0.00356455	-1.19703	-2.8267	0.45554	0.791202	0	-3.44361	1	1	NA	NA
HSPB9	ENSG00000260325	0.727962	-3.08602	1	1	-1.19702	-2.8267	0.454529	0.790325	-0.365943	-2.78061	1	1	NA	NA
KLK1	ENSG00000167748	-1.49099	-2.67036	0.322357	0.533544	-1.19698	-2.82673	0.45407	0.790325	-0.780204	-3.12171	1	1	NA	NA
CCDC182	ENSG00000166329	1.75023	-2.53409	0.13562	0.29164	-1.19698	-2.82673	0.454463	0.790325	0.679592	-2.70653	0.731107	1	NA	NA
PRDM13	ENSG00000112238	-0.0528368	-3.18575	1	1	-1.19694	-2.82673	0.454486	0.790325	-0.498413	-2.94108	1	1	NA	NA
MIR3192	ENSG00000265137	-1.90344	-3.29233	1	1	-1.19694	-2.82669	0.455543	0.791202	0.00862294	-2.70654	1	1	NA	NA
SLC14A2	ENSG00000132874	1.90833	-2.82296	0.271433	0.477012	-1.19694	-2.82673	0.454461	0.790325	0.55121	-2.56898	0.758923	1	NA	NA
MIR6871	ENSG00000276169	NA	NA	NA	NA	-1.19692	-2.82673	0.456253	0.792027	0.552727	-2.56923	0.759442	1	NA	NA
FOXD4L4	ENSG00000184659	-0.0519814	-3.18541	1	1	-1.19688	-2.82672	0.454912	0.790484	1.82691	-2.56901	0.119795	0.271067	NA	NA
WIPF3	ENSG00000122574	-0.756475	-2.67087	0.758894	0.920578	-1.19688	-2.82672	0.454921	0.790484	-1.95699	-2.85879	0.228305	0.460989	NA	NA
ICOSLG	ENSG00000160223	0.600383	-2.67089	0.748206	0.912968	-1.19687	-2.82672	0.454907	0.790484	-0.596862	-1.53692	0.31733	0.595818	NA	NA
PRR15	ENSG00000176532	-1.35724	-2.99256	0.659798	0.844348	-1.19686	-2.82676	0.455661	0.791341	-1.872	-3.32809	1	1	NA	NA
CSF2RB	ENSG00000100368	-1.66048	-2.13483	0.10794	0.245263	-1.19677	-2.82674	0.454919	0.790484	0.516318	-2.94113	1	1	NA	NA
IZUMO1	ENSG00000182264	1.6134	-2.90566	0.396908	0.61653	-1.19671	-2.82672	0.456135	0.792027	-1.86824	-3.32821	1	1	NA	NA
TRABD2A	ENSG00000186854	-2.01398	-2.823	0.267858	0.473851	-1.19665	-2.82675	0.456297	0.792027	0.926672	-2.63627	0.516192	0.859009	NA	NA
C1orf53	ENSG00000203724	0.976008	0.272991	0.00916444	0.0348822	-1.19467	0.351643	1.34e-06	7.11e-06	-0.0659051	-0.0627678	0.864061	1	NA	NA
TRIM55	ENSG00000147573	2.14754	-0.654812	2.00442e-05	0.000193029	-1.19329	-2.07462	0.11776	0.257513	-0.667883	-1.14571	0.164936	0.352754	NA	NA
SMAD6	ENSG00000137834	-0.227125	1.92968	0.354609	0.57114	-1.1928	1.79602	6.94e-14	8.09e-13	0.160091	2.02916	0.326955	0.611265	NA	NA
NTRK1	ENSG00000198400	-1.19532	-2.53268	0.515633	0.730397	-1.19249	-1.58277	0.0365889	0.0917121	-3.94965	-1.94124	2.00695e-05	0.000115453	NA	NA
SLC7A10	ENSG00000130876	0.591977	-1.11219	0.330171	0.541551	-1.1922	-1.21657	0.0124652	0.0347465	-1.53359	-1.44406	0.00739078	0.0243155	NA	NA
MIR130B	ENSG00000283871	-2.29189	-1.82112	0.0056772	0.0234529	-1.19194	-1.21662	0.0127022	0.0353504	0.530738	-1.22097	0.313671	0.590349	NA	NA
ESYT3	ENSG00000158220	0.824086	-1.74479	0.242211	0.441523	-1.19147	-0.924889	0.0044612	0.0136998	-0.766237	-1.30115	0.141353	0.309951	NA	NA
LRR1	ENSG00000165501	-0.391005	4.42369	0.0075062	0.0294368	-1.19024	3.59464	4.12e-42	2.46e-40	-0.573541	3.25697	0.000110355	0.000551034	NA	NA
GTDC1	ENSG00000121964	0.0360333	5.06351	0.771654	0.929653	-1.18731	4.29146	8.31e-54	8.13e-52	-0.384305	4.47749	0.00546959	0.0186201	NA	NA
ESRRB	ENSG00000119715	-2.19373	-2.40709	0.0628669	0.162535	-1.1852	-2.07466	0.172513	0.356768	1.38736	-1.53644	0.0204756	0.0593618	NA	NA
TSPAN15	ENSG00000099282	0.967994	2.05179	0.000304364	0.00199726	-1.18509	1.78065	9e-15	1.12e-13	0.103528	1.41063	0.62324	0.992934	NA	NA
ZDHHC4	ENSG00000136247	0.336611	4.67633	0.0491546	0.13439	-1.1834	3.80792	4.57e-33	1.73e-31	0.506621	4.34467	3.77391e-06	2.47034e-05	NA	NA
CRTAC1	ENSG00000095713	0.752711	-1.32109	0.20062	0.384521	-1.18125	-1.14387	0.0102729	0.0292418	-2.06084	-1.12178	3.71359e-05	0.000203579	NA	NA
GFRA1	ENSG00000151892	-0.412005	5.90491	0.000172588	0.00123809	-1.18003	6.21915	1.38e-99	4.51e-97	-0.506991	6.6572	1.82107e-10	2.20924e-09	NA	NA
H4C12	ENSG00000273542	-0.0895143	-1.90486	1	1	-1.17809	-1.48958	0.0312382	0.0796915	-0.460458	-1.85869	0.55473	0.907808	NA	NA
FRRS1	ENSG00000156869	1.09689	1.7953	4.72816e-06	5.4028e-05	-1.17735	1.16898	2.53e-10	2.11e-09	-0.845474	1.18036	0.000120109	0.000595178	NA	NA
ZHX1	ENSG00000165156	0.0501858	4.41393	0.719495	0.892072	-1.1729	3.16393	3.43e-23	7.63e-22	0.0213597	4.10135	0.874204	1	NA	NA
AFF3	ENSG00000144218	-0.540677	6.2134	9.19531e-08	1.63025e-06	-1.17194	5.53003	6.07e-86	1.41e-83	-0.224809	6.07634	0.0112931	0.0351825	NA	NA
NXF3	ENSG00000147206	2.96906	-0.690421	4.06441e-07	6.17066e-06	-1.17174	-1.07457	0.00890558	0.0257113	-2.16918	-0.61873	8.73505e-07	6.317e-06	NA	NA
LHX6	ENSG00000106852	0.22807	-1.70803	0.87726	1	-1.17118	-1.94536	0.0974258	0.217917	-1.98127	-1.98402	0.00901199	0.0289367	NA	NA
TLR3	ENSG00000164342	0.368141	0.104605	0.278398	0.483282	-1.16632	-1.40215	0.0257742	0.0670477	-0.567582	-0.761908	0.162735	0.34862	NA	NA
POU3F1	ENSG00000185668	0.0664044	5.3506	0.545483	0.748592	-1.16142	4.81847	3.96e-59	4.77e-57	0.121426	5.05951	0.324626	0.607565	NA	NA
ARHGAP45	ENSG00000180448	0.338718	2.42525	0.103128	0.236891	-1.15947	2.58766	4.4e-21	8.64e-20	0.34104	2.76279	0.0402139	0.106987	NA	NA
ADORA2A	ENSG00000128271	-1.04332	1.49986	4.90377e-05	0.000419963	-1.15784	1.85043	6.88e-15	8.67e-14	-0.348914	1.24211	0.0853598	0.202928	NA	NA
TXNDC5	ENSG00000239264	-0.248747	7.47334	0.0437811	0.123048	-1.1574	7.40228	2.81e-116	1.27e-113	-0.64487	7.47767	1.54178e-17	4.34728e-16	NA	NA
HLA-F	ENSG00000204642	1.10382	-1.99453	0.299882	0.509916	-1.1558	-1.31969	0.0207748	0.0552844	-1.97761	-2.22124	0.0244002	0.069398	NA	NA
DPF1	ENSG00000011332	-1.08	3.86384	5.46044e-15	3.92399e-13	-1.15417	4.59265	5.79e-61	7.36e-59	-0.305129	4.02492	0.0382476	0.102475	NA	NA
SPNS2	ENSG00000183018	1.72542	-0.673569	0.000194341	0.0013686	-1.15394	-1.82668	0.0774029	0.177923	-0.647041	-1.78091	0.348427	0.644759	NA	NA
ASAP1	ENSG00000153317	-0.107033	7.16034	0.252115	0.454758	-1.15201	6.3568	5.25e-107	2.15e-104	-0.198241	7.14698	0.00599353	0.0202024	NA	NA
ITGB2	ENSG00000160255	2.22714	0.280556	9.44457e-08	1.67078e-06	-1.14996	-0.884796	0.00502682	0.0153261	-2.14888	-1.19563	3.40666e-05	0.000188533	NA	NA
GPRC5C	ENSG00000170412	-0.141713	0.367309	0.772991	0.930224	-1.14986	-0.884735	0.00500418	0.0152615	-1.40733	-0.799759	0.00072305	0.00303521	NA	NA
MACROD1	ENSG00000133315	0.272074	1.33371	0.34435	0.558999	-1.14905	1.62959	8.41e-13	8.92e-12	-0.589503	0.692137	0.0176404	0.0521094	NA	NA
HSFX2	ENSG00000268738	-0.849	-3.08569	1	1	-1.14742	-2.61521	0.347104	0.636494	0.257895	-2.50511	1	1	NA	NA
HDC	ENSG00000140287	-2.55767	-2.23759	0.0127367	0.0457034	-1.14718	-2.61523	0.346204	0.63532	1.18681	-2.78056	0.460825	0.800825	NA	NA
COX6B2	ENSG00000160471	0.856135	-2.40866	0.456456	0.676062	-1.14714	-2.61522	0.345567	0.63489	0.648755	-2.38462	0.588729	0.950423	NA	NA
PRPH2	ENSG00000112619	0.795915	-1.9933	0.322943	0.534022	-1.14709	-2.61521	0.34526	0.634568	-1.65865	-2.94131	0.385682	0.695946	NA	NA
TSPAN7	ENSG00000156298	3.14286	-3.08601	0.272219	0.477012	-1.14709	-2.61521	0.345267	0.634568	0.00687031	-3.22118	1	1	NA	NA
NOTUM	ENSG00000185269	0.765758	-2.13525	0.37075	0.588982	-1.14709	-2.61521	0.345846	0.635191	-0.446648	-2.44363	0.78052	1	NA	NA
H1-3	ENSG00000124575	-1.29449	-2.13403	0.273973	0.478181	-1.14702	-2.61524	0.346249	0.63532	0.0091543	-3.22128	1	1	NA	NA
SRARP	ENSG00000183888	0.910724	-1.239	0.0933586	0.219311	-1.14701	-2.61524	0.346249	0.63532	-1.20491	-1.74284	0.0820179	0.196057	NA	NA
CHRNA4	ENSG00000101204	-0.481686	-1.66968	0.548027	0.750651	-1.147	-2.6152	0.345599	0.63489	0.0071294	-2.56892	1	1	NA	NA
VWDE	ENSG00000146530	-0.255983	-2.23785	1	1	-1.14697	-2.6152	0.3462	0.63532	-0.941751	-2.27341	0.320945	0.60165	NA	NA
H2BC17	ENSG00000274641	-1.42795	-1.9043	0.0791675	0.193948	-1.14689	-2.61522	0.346207	0.63532	-0.908129	-2.63626	0.516202	0.859009	NA	NA
SYT6	ENSG00000134207	-0.0534131	-3.18537	1	1	-1.14686	-2.61521	0.345848	0.635191	-1.61191	-2.38465	0.106755	0.245584	NA	NA
GNGT1	ENSG00000127928	1.11479	-2.74491	0.48727	0.707876	-1.14673	-2.61526	0.348611	0.638242	-1.08754	-2.38506	0.282215	0.540718	NA	NA
IL4I1	ENSG00000104951	2.35133	-2.67174	0.100775	0.232757	-1.14673	-2.61525	0.34673	0.635972	0.255569	-2.50507	1	1	NA	NA
MALL	ENSG00000144063	0.481352	-2.53305	0.784534	0.93818	-1.14631	-2.61523	0.348458	0.638164	-0.779915	-3.12173	1	1	NA	NA
ASCL2	ENSG00000183734	0.487728	-2.23743	0.670045	0.851794	-1.14614	-2.61524	0.350507	0.641262	-1.65919	-2.94131	0.385695	0.695946	NA	NA
IL1A	ENSG00000115008	1.17536	1.22991	0.000542343	0.00324783	-1.14281	0.144665	1.88e-05	8.59e-05	-1.69175	0.841167	7.49874e-08	6.40528e-07	NA	NA
SULF2	ENSG00000196562	0.00805662	6.17001	0.93832	1	-1.14121	6.21167	2.11e-120	1.02e-117	-1.41536	7.27717	5.90758e-38	7.64757e-36	NA	NA
NHS	ENSG00000188158	-0.257814	4.55671	0.0822444	0.199163	-1.14066	3.74712	1.27e-34	5.15e-33	-0.689321	4.43717	5.46345e-09	5.45612e-08	NA	NA
PIK3R5	ENSG00000141506	-3.00893	-1.37586	1.81057e-05	0.000176568	-1.14052	-1.71701	0.063808	0.150134	-2.34639	-1.78048	0.000831474	0.00344524	NA	NA
MIR7111	ENSG00000276712	0.959202	-1.56788	0.182075	0.358805	-1.14029	-1.71703	0.0635273	0.149623	-0.248475	-1.53645	0.738542	1	NA	NA
LEKR1	ENSG00000197980	-0.374032	-2.08558	0.832334	0.972848	-1.13975	-1.71716	0.0659826	0.154657	0.752649	-1.74303	0.265906	0.516498	NA	NA
IGFBP5	ENSG00000115461	-1.2954	8.18865	1.57459e-15	1.22993e-13	-1.1395	8.31562	5.51e-56	5.89e-54	0.925315	9.60586	4.55235e-29	3.37651e-27	NA	NA
COL26A1	ENSG00000160963	-0.239507	5.89493	0.0641381	0.165083	-1.13696	5.97809	6.22e-78	1.26e-75	-0.255407	5.93295	0.0101481	0.0320466	NA	NA
THSD4	ENSG00000187720	2.28283	0.578908	7.39027e-13	3.67672e-11	-1.13396	-0.167755	0.000260467	0.00100197	-1.89975	0.380474	1.87607e-11	2.6384e-10	NA	NA
PPM1E	ENSG00000175175	-0.638529	4.82607	4.97003e-05	0.000424289	-1.1336	3.70635	1.71e-41	9.89e-40	-0.706544	3.69564	1.48922e-07	1.21958e-06	NA	NA
PPFIA2	ENSG00000139220	-0.173102	-0.823371	0.748667	0.913324	-1.13319	-0.717077	0.0030791	0.00975002	-1.20292	-0.355749	0.000713151	0.00299909	NA	NA
SOX8	ENSG00000005513	-0.413354	4.14288	0.0177436	0.0600325	-1.1328	4.58635	9.06e-43	5.63e-41	-0.0755723	3.83598	0.578524	0.937459	NA	NA
HLA-B	ENSG00000234745	0.917791	2.59941	1.0851e-06	1.49192e-05	-1.13049	3.20119	1.55e-21	3.11e-20	-1.25939	3.39664	6.25244e-16	1.47413e-14	NA	NA
OPCML	ENSG00000183715	1.92737	-1.56733	0.00394994	0.0173976	-1.12893	-1.61526	0.0550277	0.131584	-0.648046	-1.78084	0.342956	0.636669	NA	NA
LSP1	ENSG00000130592	0.9484	-0.039125	0.0151836	0.0528874	-1.12843	-1.61527	0.0542999	0.130132	-1.62522	-2.63633	0.187081	0.391913	NA	NA
ZNF215	ENSG00000149054	0.34974	3.93002	0.0172278	0.0585943	-1.12591	3.03705	8.07e-24	1.86e-22	-0.849267	2.8947	2.44821e-07	1.94309e-06	NA	NA
IP6K3	ENSG00000161896	0.174017	1.53893	0.508206	0.728478	-1.12558	0.510509	1.04e-06	5.63e-06	-1.34702	1.3836	1.27583e-06	8.99861e-06	NA	NA
LST1	ENSG00000204482	1.99713	0.758285	5.11706e-08	9.57613e-07	-1.12513	-1.03032	0.0118751	0.0333155	0.0102346	-1.22119	1	1	NA	NA
MYBL1	ENSG00000185697	0.71398	3.89248	7.0173e-05	0.000569878	-1.12429	2.29425	6.92e-19	1.19e-17	-1.34768	2.53558	1.21185e-14	2.49826e-13	NA	NA
FBLN7	ENSG00000144152	0.463162	2.09471	0.0488078	0.133758	-1.12418	2.41955	1.21e-18	2.05e-17	-1.62335	1.38413	2.19068e-15	4.91476e-14	NA	NA
SPX	ENSG00000134548	-0.201357	2.07477	0.412678	0.632255	-1.1218	1.19245	6.05e-10	4.83e-09	-2.81753	2.41194	1.8004e-33	1.69027e-31	NA	NA
SPOCK1	ENSG00000152377	-0.438859	6.98309	0.00575663	0.0237204	-1.11978	6.50308	1.47e-88	3.65e-86	1.40831	7.98837	1.54108e-80	1.39649e-77	NA	NA
SLC18A1	ENSG00000036565	0.297859	-1.13679	0.649121	0.83451	-1.11975	-0.254448	0.000453991	0.00167115	-0.364196	-0.328637	0.288418	0.550326	NA	NA
PDLIM3	ENSG00000154553	-0.870104	-2.29236	0.455508	0.675389	-1.11949	-2.43073	0.270335	0.517432	-1.98034	-1.98424	0.00897615	0.0288349	NA	NA
GPNMB	ENSG00000136235	-4.12241	-2.82254	0.0380978	0.11002	-1.11944	-2.43077	0.269317	0.516543	0.686143	-2.70681	0.739541	1	NA	NA
ABCA13	ENSG00000179869	-1.00616	-2.40708	0.433622	0.652754	-1.11942	-2.4308	0.269292	0.516543	1.06905	-0.878683	0.0133815	0.04093	NA	NA
MET	ENSG00000105976	0.861005	-1.11353	0.239268	0.43838	-1.11925	-2.43077	0.268547	0.515703	-1.67739	-1.247	0.00109511	0.00442074	NA	NA
AFP	ENSG00000081051	1.24387	-1.78398	0.0703574	0.177613	-1.11922	-2.43081	0.271057	0.518243	-1.32454	-0.920737	0.00289948	0.0106168	NA	NA
RET	ENSG00000165731	0.376933	-2.408	0.801666	0.950474	-1.11904	-2.43082	0.269902	0.517095	-0.379597	-1.22119	0.479968	0.826121	NA	NA
SMIM32	ENSG00000271824	-1.53152	-1.70628	0.0401914	0.114754	-1.11889	-2.4308	0.270212	0.517405	-1.28595	-3.02868	0.630625	0.994587	NA	NA
PDE2A	ENSG00000186642	0.143995	-2.34917	1	1	-1.11883	-2.43079	0.270138	0.517388	-0.178812	-1.6361	0.860663	1	NA	NA
FBN2	ENSG00000138829	0.153852	8.64289	0.194753	0.37595	-1.11576	7.17056	1.6e-63	2.17e-61	-1.29831	8.10737	3.5444e-65	1.80177e-62	NA	NA
APOA1	ENSG00000118137	-0.245258	-0.421993	0.596824	0.79529	-1.11532	-0.904639	0.0068917	0.0204	-0.921423	-1.30036	0.0735293	0.179051	NA	NA
PCSK9	ENSG00000169174	-1.39017	2.60296	1.59817e-07	2.71152e-06	-1.11413	2.11113	4.89e-12	4.81e-11	-2.04364	2.00135	7.74192e-26	4.32593e-24	NA	NA
ATOH8	ENSG00000168874	0.151425	5.25025	0.420176	0.639539	-1.11409	5.07729	5.58e-60	6.89e-58	-0.185539	4.86273	0.092584	0.217497	NA	NA
MIR5093	ENSG00000266307	0.559235	-1.56744	0.4783	0.699039	-1.11251	-1.43077	0.0355321	0.0893533	0.648723	-2.38458	0.589283	0.950974	NA	NA
CRABP1	ENSG00000166426	0.833635	6.99887	4.69814e-05	0.000404711	-1.10873	5.61686	2.15e-80	4.53e-78	-0.962773	5.29625	1.9225e-14	3.90152e-13	NA	NA
STOM	ENSG00000148175	0.257315	3.18195	0.142208	0.300766	-1.10834	2.61376	1.08e-15	1.45e-14	-0.264174	2.80281	0.10656	0.245269	NA	NA
PALMD	ENSG00000099260	0.803906	0.299539	0.0094432	0.0356904	-1.10782	0.590865	6.72e-07	3.74e-06	-1.43278	0.758297	9.79045e-09	9.4644e-08	NA	NA
ZNF488	ENSG00000265763	-0.812011	1.9279	0.00109495	0.00593507	-1.1068	2.5573	6.25e-20	1.16e-18	-1.1027	2.52626	7.65049e-13	1.26851e-11	NA	NA
COL5A1	ENSG00000130635	0.982772	-0.567569	0.0554047	0.147488	-1.10619	-0.388008	0.0013203	0.0044686	-0.638342	-0.0621435	0.0644205	0.160547	NA	NA
LRIT3	ENSG00000183423	-1.11145	-1.66947	0.164529	0.332949	-1.10555	-2.26719	0.229988	0.455778	1.03484	-0.962457	0.0209154	0.0604938	NA	NA
ISL2	ENSG00000159556	-2.18497	-1.18319	0.000689142	0.00399095	-1.10444	-0.346611	0.000727852	0.00258255	-0.327768	0.740022	0.170543	0.362294	NA	NA
ENDOD1	ENSG00000149218	0.854284	4.73966	1.02906e-11	4.23383e-10	-1.10372	3.7017	5.8e-37	2.66e-35	-1.18428	4.32348	2.08107e-26	1.2322e-24	NA	NA
NUP160	ENSG00000030066	-0.527171	6.89436	4.32786e-08	8.26177e-07	-1.10197	6.16908	6.37e-110	2.71e-107	0.207938	6.81811	0.016757	0.0498999	NA	NA
UBE2QL1	ENSG00000215218	2.05604	-2.4089	0.05806	0.15272	-1.10147	-2.26729	0.212432	0.426624	0.574071	-2.02863	0.527621	0.872198	NA	NA
PLAC1	ENSG00000170965	3.36436	-1.32151	2.51242e-06	3.14372e-05	-1.10107	-2.2673	0.216062	0.433079	-1.6105	-2.38481	0.0991903	0.23096	NA	NA
CCDC116	ENSG00000161180	0.829358	-1.74455	0.253363	0.456026	-1.10011	-1.26715	0.025199	0.0657237	-0.0837482	-0.818756	0.906359	1	NA	NA
MICB	ENSG00000204516	-0.0748849	0.117725	0.896716	1	-1.09673	0.343249	3.8e-05	0.000165834	-1.87697	0.0484691	1.33549e-08	1.26923e-07	NA	NA
EBF1	ENSG00000164330	-0.0563123	4.3246	0.81408	0.959043	-1.09499	3.44919	8.18e-22	1.67e-20	0.256629	3.74803	0.042299	0.111736	NA	NA
CDKN2C	ENSG00000123080	-1.01402	2.14488	2.25257e-06	2.84767e-05	-1.09431	3.45331	3.07e-23	6.84e-22	-1.81371	2.00938	1.63809e-24	8.45078e-23	NA	yes
MPPED2	ENSG00000066382	-0.124213	-0.290352	0.83542	0.975863	-1.09082	-1.12036	0.016671	0.0452889	-3.22661	-1.85877	5.71272e-05	0.000301888	NA	NA
HNRNPL	ENSG00000104824	-0.294382	8.47224	0.00105533	0.00575888	-1.09072	8.23522	1e-178	1.49e-175	0.109237	8.19075	0.117831	0.267636	NA	NA
IL6R	ENSG00000160712	2.23142	1.28129	2.15349e-13	1.18033e-11	-1.08979	0.487693	5.27e-06	2.6e-05	-1.65332	1.52209	3.1794e-11	4.31413e-10	NA	NA
MEGF11	ENSG00000157890	2.525	-1.86516	0.00154501	0.00790049	-1.08932	-2.12046	0.17015	0.352881	-1.49299	-2.22097	0.0889666	0.210184	NA	NA
KLHL13	ENSG00000003096	1.03282	-2.34907	0.300056	0.510105	-1.08926	-2.12042	0.170072	0.352771	-0.547147	-2.27368	0.61571	0.983947	NA	NA
SLC10A4	ENSG00000145248	-0.705753	-2.34831	0.658645	0.843379	-1.08902	-2.12049	0.170477	0.35333	-1.02274	-1.3284	0.0477246	0.123855	NA	NA
PRG2	ENSG00000186652	0.310496	-2.74496	1	1	-1.08897	-2.12047	0.16992	0.352526	0.0088522	-3.02858	1	1	NA	NA
MN1	ENSG00000169184	-0.240269	7.55389	0.0269267	0.0834842	-1.08892	7.31941	1.05e-89	2.7e-87	0.000906808	7.63379	0.994281	1	NA	NA
SYTL4	ENSG00000102362	0.374807	-2.03887	0.676799	0.857817	-1.08891	-2.12046	0.174845	0.360697	-1.80297	-2.07453	0.0229225	0.0656432	NA	NA
GLYATL1	ENSG00000166840	1.98255	-0.764207	0.00111219	0.00600837	-1.08868	-2.12047	0.173569	0.358596	-1.70616	-2.12181	0.0362198	0.0978593	NA	NA
TMEM243	ENSG00000135185	0.420946	4.12011	0.0107511	0.0398154	-1.08797	3.15698	2.26e-21	4.51e-20	-1.06213	2.63714	6.60194e-13	1.1052e-11	NA	NA
KLHL23	ENSG00000213160	-0.259057	6.27472	0.00702219	0.027863	-1.08794	5.22159	8.47e-51	7.51e-49	-0.55233	4.90449	2.38249e-07	1.89872e-06	NA	NA
MAP2K6	ENSG00000108984	-0.570505	6.1566	1.5174e-05	0.000150613	-1.08542	4.41451	1.72e-59	2.08e-57	-0.0734643	4.34774	0.523519	0.867659	NA	NA
NUDT10	ENSG00000122824	-1.67049	1.38018	1.33953e-10	4.44742e-09	-1.0849	0.80194	3.45e-07	2e-06	-0.741323	0.556457	0.00247645	0.00920531	NA	NA
SFRP1	ENSG00000104332	-0.520546	7.22793	3.19059e-06	3.86432e-05	-1.08388	6.92149	4.79e-102	1.72e-99	-0.102582	7.26883	0.159369	0.342554	NA	NA
KCNIP2	ENSG00000120049	0.891726	1.6717	0.000112303	0.000856525	-1.08323	0.619083	1.73e-06	9.05e-06	-0.0585632	1.26187	0.797928	1	NA	NA
IGSF5	ENSG00000183067	0.675799	0.146774	0.0658849	0.168612	-1.08288	-0.987121	0.0120711	0.0337791	-0.568968	-0.505241	0.11908	0.269886	NA	NA
HUS1B	ENSG00000188996	1.90078	-2.82337	0.253888	0.456632	-1.08059	-1.9871	0.138831	0.295861	0.120451	-1.81888	1	1	NA	NA
SEC14L5	ENSG00000103184	1.13643	-1.70819	0.0798962	0.195266	-1.08023	-1.9871	0.138533	0.295407	-0.205669	-1.78068	0.852623	1	NA	NA
FAM13C	ENSG00000148541	-1.05628	-1.08521	0.0294412	0.0896657	-1.08003	-1.98714	0.138112	0.294691	-2.14976	-1.19552	4.1491e-05	0.000225021	NA	NA
TAL1	ENSG00000162367	0.613823	-1.63624	0.409349	0.62952	-1.07969	-1.98721	0.138455	0.2953	-5.25453	-2.32837	0.00017365	0.000832196	NA	NA
SLC27A5	ENSG00000083807	0.0932368	1.70986	0.668251	0.850382	-1.07853	1.73954	1.23e-11	1.17e-10	-0.615488	1.18532	0.00238053	0.00889794	NA	NA
PC	ENSG00000173599	0.412805	4.4164	0.00154723	0.00790934	-1.07829	4.2679	1.79e-54	1.8e-52	-0.903556	4.05337	6.99488e-14	1.31255e-12	NA	NA
SLC16A9	ENSG00000165449	-0.724136	5.04337	7.38951e-09	1.66873e-07	-1.07751	4.1965	7.44e-43	4.67e-41	-0.254193	4.32803	0.0277127	0.0774349	NA	NA
CHST11	ENSG00000171310	-0.153913	5.22508	0.153762	0.316429	-1.07708	4.8497	7.69e-58	8.9e-56	-0.109005	4.90712	0.24775	0.491865	NA	NA
RASGEF1B	ENSG00000138670	0.162873	1.42733	0.741709	0.909633	-1.07583	-0.241704	0.00070353	0.00250307	-0.602883	-1.89968	0.437654	0.768939	NA	NA
C21orf91	ENSG00000154642	-0.24312	4.54404	0.0376756	0.108996	-1.07397	2.9974	1.7e-22	3.66e-21	0.278317	3.62137	0.0675288	0.16663	NA	NA
TMEM35A	ENSG00000126950	-1.72853	2.25986	9.04536e-15	6.27701e-13	-1.07377	1.72631	3.92e-11	3.57e-10	0.988258	1.79222	9.35349e-09	9.06723e-08	NA	NA
HACD2	ENSG00000206527	-0.206316	6.24118	0.033039	0.0983988	-1.07316	5.20471	2.15e-46	1.6e-44	-0.997242	5.36836	1.66678e-14	3.38917e-13	NA	NA
DCAF12L2	ENSG00000198354	-0.704813	-2.34887	0.611961	0.807474	-1.07285	-1.86524	0.111466	0.245345	-1.29082	-3.02844	0.635156	0.99944	NA	NA
NAPRT	ENSG00000147813	0.114714	1.99873	0.624925	0.818376	-1.0717	2.28748	8.17e-14	9.46e-13	0.00584549	2.88359	0.986196	1	NA	NA
AK7	ENSG00000140057	0.540991	0.353744	0.161519	0.327967	-1.06857	-0.6482	0.00417498	0.0128968	0.855988	0.111513	0.00517121	0.0177092	NA	NA
UNC5A	ENSG00000113763	1.45015	-1.99363	0.0660073	0.168899	-1.06829	-1.7526	0.0945036	0.212361	-0.552277	-2.02881	0.51763	0.86046	NA	NA
CTXN2	ENSG00000233932	0.070861	-1.94863	1	1	-1.06768	-1.75269	0.0897689	0.202991	0.711783	-2.22123	0.467812	0.809074	NA	NA
SERPINC1	ENSG00000117601	-0.323113	-1.9053	0.845915	0.983999	-1.06767	-1.75272	0.0899693	0.203336	0.555135	-0.688745	0.182137	0.383057	NA	NA
KCNJ10	ENSG00000177807	0.860822	-0.533152	0.0651959	0.167304	-1.06752	-1.75263	0.091243	0.205877	0.452319	-2.07452	0.659326	1	NA	NA
TICAM2	ENSG00000243414	-0.220465	1.96283	0.350526	0.566482	-1.06648	1.65008	4.51e-12	4.45e-11	-0.800031	1.97535	9.77334e-05	0.000492019	NA	NA
RIC3	ENSG00000166405	1.84413	0.947262	6.14318e-10	1.75493e-08	-1.06468	0.0649338	0.00013391	0.00053869	-1.67859	0.439983	6.77396e-08	5.82919e-07	NA	NA
TMEM14C	ENSG00000111843	0.0193898	6.20896	0.859587	0.994182	-1.06443	5.30241	3.85e-77	7.36e-75	0.0376208	5.45804	0.687756	1	NA	NA
PPP1R3F	ENSG00000049769	0.174596	2.70264	0.42338	0.642299	-1.06419	2.84029	6.79e-19	1.17e-17	0.428552	3.01583	0.00202267	0.00769278	NA	NA
ERFE	ENSG00000178752	0.63383	3.46938	0.000224649	0.00154649	-1.06419	3.40825	6.56e-28	1.92e-26	-1.25624	2.88656	1.09433e-18	3.46627e-17	NA	NA
SIDT1	ENSG00000072858	0.200986	-1.23879	0.786528	0.9398	-1.06328	-1.64834	0.0731092	0.169229	-2.06951	-1.24712	8.86561e-05	0.000451336	NA	NA
HAL	ENSG00000084110	1.10294	-1.99304	0.149145	0.310843	-1.06323	-1.6484	0.0730923	0.169209	1.49159	-1.07403	0.00183231	0.00703086	NA	NA
SLC9C2	ENSG00000162753	0.454326	-1.70779	0.550991	0.753402	-1.06318	-1.64839	0.0738586	0.170756	0.577026	-1.81913	0.458909	0.799179	NA	NA
C1QL4	ENSG00000186897	-0.116381	-0.969542	0.917992	1	-1.06114	-0.459968	0.00215929	0.00702748	-2.72161	-1.81889	0.0002794	0.00128464	NA	NA
RIMS4	ENSG00000101098	-0.0174851	1.7423	0.95638	1	-1.06061	1.16855	1.53e-05	7.08e-05	-1.20549	0.219205	2.05694e-05	0.000118069	NA	NA
PNMA6A	ENSG00000235961	0.144037	-1.7452	0.861901	0.995966	-1.05972	-1.55109	0.0599403	0.142044	-1.86381	-2.27397	0.0402327	0.10701	NA	NA
TNFRSF8	ENSG00000120949	-1.90633	-1.49924	0.00315426	0.0144071	-1.05697	-1.45977	0.0517367	0.124817	-0.5236	-1.56941	0.395981	0.710856	NA	NA
C19orf71	ENSG00000183397	1.19105	-0.928608	0.019141	0.06376	-1.0569	-0.293069	0.000759332	0.00268601	-0.671546	-0.134045	0.0328981	0.090041	NA	NA
SYT12	ENSG00000173227	0.00777623	-0.63586	1	1	-1.05652	-1.45989	0.0488671	0.118622	1.51036	-1.35604	0.00819454	0.0266112	NA	NA
PTBP2	ENSG00000117569	-0.35686	5.13598	0.0013124	0.00689865	-1.05498	3.75293	4.8e-34	1.89e-32	-0.204219	3.88518	0.111169	0.254419	NA	NA
KCNIP3	ENSG00000115041	-0.00803712	0.224828	1	1	-1.04747	0.0853437	0.000148101	0.000592462	-1.04572	-0.761511	0.0101576	0.0320667	NA	NA
DCST1	ENSG00000163357	-0.779154	-1.82185	0.397159	0.616609	-1.04508	-1.00851	0.0155828	0.0426271	-0.684786	-1.67069	0.290776	0.554165	NA	NA
SCRG1	ENSG00000164106	-1.64929	1.26532	1.96941e-06	2.52525e-05	-1.04485	0.814285	1.73e-06	9.06e-06	-1.65655	1.40857	4.67838e-10	5.39606e-09	NA	NA
KLF15	ENSG00000163884	0.0574943	1.29565	0.871224	1	-1.04445	0.256296	3.22e-05	0.000142006	0.692626	0.739873	0.00423007	0.0147702	NA	NA
EIF3J	ENSG00000104131	-0.188384	6.32178	0.123258	0.271298	-1.04309	4.95712	1.13e-56	1.23e-54	-0.643589	5.31746	1.42678e-09	1.53165e-08	yes	NA
ELOVL2	ENSG00000197977	-0.60938	5.16927	1.0765e-08	2.32699e-07	-1.04148	4.50653	3.27e-39	1.7e-37	-1.73635	3.93796	2.40197e-35	2.52838e-33	NA	NA
ZNF511	ENSG00000198546	0.0159499	4.85881	0.890111	1	-1.04082	4.68269	5.14e-61	6.58e-59	0.00599977	4.65645	0.966221	1	NA	NA
PPM1K	ENSG00000163644	0.274106	5.15766	0.135047	0.290717	-1.04061	3.94926	2.17e-38	1.09e-36	-0.168971	4.65166	0.169391	0.360287	NA	NA
HNMT	ENSG00000150540	0.226111	2.99768	0.352565	0.568811	-1.03951	1.71371	1.1e-09	8.53e-09	-1.1481	1.96637	1.02241e-07	8.57166e-07	NA	NA
NAT14	ENSG00000090971	0.302876	4.56417	0.0239125	0.0760806	-1.03914	4.69682	1.7e-35	7.2e-34	0.342266	4.62424	0.0231121	0.0661225	NA	NA
SEMA3F	ENSG00000001617	0.726453	4.09187	6.86987e-07	9.89126e-06	-1.03898	3.07069	8.67e-24	1.99e-22	-0.49688	2.67278	0.000635753	0.00270416	NA	NA
PLPP2	ENSG00000141934	0.253671	3.47566	0.258876	0.462956	-1.03596	2.83435	2.56e-23	5.73e-22	-0.948079	2.75274	3.05644e-10	3.61535e-09	NA	NA
CLDN5	ENSG00000184113	-1.4182	-1.32124	0.181706	0.358293	-1.03567	-0.388035	0.00178674	0.00590536	0.938262	-1.30041	0.0811464	0.19433	NA	NA
CD34	ENSG00000174059	1.45896	0.327495	0.000111072	0.000847534	-1.0347	-0.34675	0.0016525	0.00550531	-1.98795	-0.342222	6.60762e-08	5.6931e-07	NA	NA
MPP6	ENSG00000105926	-0.135627	4.73494	0.416594	0.636303	-1.03444	3.54577	4.14e-35	1.71e-33	-0.624711	3.62476	4.51847e-05	0.00024328	NA	NA
TUBA8	ENSG00000183785	-0.42017	2.1057	0.0952525	0.222724	-1.03224	1.92841	2.7e-12	2.74e-11	-0.94446	1.22861	9.65645e-06	5.88651e-05	NA	NA
DNAJB11	ENSG00000090520	-0.00857786	6.2906	0.937014	1	-1.0276	5.9772	5.59e-84	1.25e-81	-0.511011	6.35578	1.09312e-11	1.59432e-10	NA	NA
PCDHGB1	ENSG00000254221	-0.739791	2.29615	0.00111757	0.00603339	-1.02593	2.43377	9.89e-16	1.34e-14	0.28601	2.98356	0.0335578	0.0915304	NA	NA
SLC7A1	ENSG00000139514	-0.791466	6.38534	7.13537e-11	2.53109e-09	-1.02331	6.32212	2.42e-100	7.99e-98	-1.08722	6.94395	1.3585e-46	2.98041e-44	NA	NA
TP53	ENSG00000141510	-0.941625	7.04715	2.3849e-22	5.43119e-20	-1.02214	6.8211	1.06e-105	4.17e-103	-0.375815	6.71153	4.27061e-06	2.77543e-05	NA	yes
RPL22L1	ENSG00000163584	-0.826413	3.43665	2.7606e-05	0.000255502	-1.022	2.82067	1.01e-11	9.69e-11	-0.361729	2.83934	0.0180698	0.0531411	NA	NA
MAPK1	ENSG00000100030	-0.153968	7.15371	0.112133	0.252483	-1.02042	6.71602	8.88e-110	3.7e-107	-0.158914	7.26041	0.0309332	0.0852001	NA	NA
PCIF1	ENSG00000100982	-0.267082	4.77615	0.0204879	0.0673566	-1.02034	5.1712	2.66e-68	4.05e-66	-0.146853	5.03119	0.106998	0.246062	NA	NA
C1QTNF4	ENSG00000172247	0.717493	3.0181	0.0598611	0.156516	-1.01946	3.36247	2.34e-20	4.42e-19	-1.69338	2.32581	3.35496e-11	4.53208e-10	NA	NA
SCN2A	ENSG00000136531	0.227819	2.47611	0.297354	0.507005	-1.01859	1.21111	1.83e-08	1.23e-07	0.00378883	2.6643	1	1	NA	NA
CRYBB2	ENSG00000244752	0.31251	1.26965	0.237161	0.435523	-1.01699	0.532932	8.52e-06	4.08e-05	-0.470428	0.725376	0.0684996	0.168656	NA	NA
CD47	ENSG00000196776	0.0132754	6.78552	0.891799	1	-1.01641	5.48513	5.25e-45	3.65e-43	-0.498407	5.74293	5.22939e-07	3.92901e-06	NA	NA
PHGDH	ENSG00000092621	-1.2772	7.01847	4.89515e-35	3.59772e-32	-1.01601	7.2645	1.79e-97	5.48e-95	-0.705365	7.58119	2.30925e-22	9.82233e-21	NA	NA
RHBDL3	ENSG00000141314	0.874924	1.02395	0.0922887	0.217493	-1.01303	0.124939	0.00045445	0.00167226	0.161842	-0.313925	0.720065	1	NA	NA
C3orf52	ENSG00000114529	-0.528847	3.49506	0.00252508	0.0118893	-1.01297	3.19269	2.09e-23	4.69e-22	-1.45693	2.75474	5.47853e-19	1.78971e-17	NA	NA
ATP8B1	ENSG00000081923	-0.460872	0.525566	0.155558	0.318839	-1.0115	-0.445164	0.00294279	0.00934964	-1.31768	-0.0633308	7.59665e-05	0.000391517	NA	NA
MCC	ENSG00000171444	-0.15655	5.49774	0.131668	0.285164	-1.01099	5.51016	9.9e-64	1.38e-61	0.153809	5.70245	0.0964182	0.225311	NA	NA
CGN	ENSG00000143375	0.337659	2.52704	0.105494	0.241024	-1.01055	1.95645	1.29e-11	1.22e-10	1.43144	2.70119	9.79168e-20	3.4184e-18	NA	NA
SLC46A1	ENSG00000076351	0.163641	3.70237	0.359288	0.575865	-1.00937	3.69208	9.83e-25	2.37e-23	-0.657624	3.69779	7.97829e-08	6.78465e-07	NA	NA
H2AC11	ENSG00000196787	0.0781962	1.31861	0.76393	0.923335	-1.00905	0.980748	2.07e-07	1.23e-06	-0.0561986	0.810459	0.812797	1	NA	NA
PLD5	ENSG00000180287	-0.265991	4.03723	0.209377	0.396977	-1.00717	3.51646	1.5e-20	2.86e-19	-0.0477688	4.15634	0.701875	1	NA	NA
OLFML2A	ENSG00000185585	0.476513	0.41484	0.121536	0.268311	-1.00387	1.2017	1.88e-08	1.27e-07	0.0105773	1.63155	0.97728	1	NA	NA
IL22RA1	ENSG00000142677	-0.716281	-1.32098	0.353435	0.569703	-1.00362	-1.16772	0.0320984	0.0815748	-0.562419	-1.19596	0.278474	0.535421	NA	NA
INHBE	ENSG00000139269	-0.942383	-0.43367	0.162918	0.330228	-1.00138	0.283168	0.000322569	0.00121837	-0.977898	2.24596	0.000189221	0.000899373	NA	NA
DISP3	ENSG00000204624	0.747013	2.40451	0.0113905	0.0417817	-1.00023	1.83853	1.9e-10	1.6e-09	0.826052	2.19683	2.53833e-07	2.00469e-06	NA	NA
CYS1	ENSG00000205795	-0.0667567	-1.67113	1	1	-1.00007	-1.40228	0.0565983	0.134937	-1.27295	-1.7067	0.0427276	0.112654	NA	NA
ELL2	ENSG00000118985	0.514836	2.63568	0.0185007	0.0620619	-0.999874	1.38097	1e-08	7.01e-08	-0.928012	2.07106	1.34501e-08	1.27653e-07	NA	NA
EFHD2	ENSG00000142634	0.00420942	3.93399	0.985834	1	-0.999254	4.23044	1.57e-42	9.62e-41	0.132913	4.20195	0.229534	0.462849	NA	NA
MIR600	ENSG00000283941	0.785653	-1.99349	0.318597	0.529534	-0.998579	-1.48962	0.0675331	0.157724	-0.205631	-1.78083	0.851009	1	NA	NA
TLCD4	ENSG00000152078	0.694686	1.34658	0.0161118	0.0554752	-0.996784	-0.0411076	0.0009816	0.00340238	-1.65373	0.121036	3.14324e-08	2.8177e-07	NA	NA
SORCS2	ENSG00000184985	1.08957	-1.86435	0.143276	0.302433	-0.996571	-1.58277	0.0824315	0.188257	-0.786833	-0.962328	0.0824154	0.196803	NA	NA
MAPK6	ENSG00000069956	-0.00815238	7.17496	0.928592	1	-0.996069	6.27572	1.97e-49	1.68e-47	-0.138283	6.77656	0.111872	0.255689	NA	NA
PPP1R16B	ENSG00000101445	-0.500949	4.6711	0.000552555	0.00329434	-0.995839	4.49647	1.1e-48	8.99e-47	-1.01585	5.09753	1.24075e-15	2.84485e-14	NA	NA
POLD1	ENSG00000062822	0.163936	6.17776	0.212029	0.400643	-0.995645	6.32964	4.61e-55	4.8e-53	-0.529281	5.89966	2.50432e-07	1.9831e-06	NA	yes
PNMA1	ENSG00000176903	-0.389039	6.35553	7.33026e-05	0.000592911	-0.995148	6.2206	1.82e-83	4.03e-81	0.268993	6.71927	0.000561483	0.00241361	NA	NA
RIMS2	ENSG00000176406	-0.527459	3.92233	0.000990728	0.00545052	-0.994789	3.71099	9.64e-33	3.59e-31	-0.928597	4.02711	7.27175e-14	1.35926e-12	NA	NA
TESC	ENSG00000088992	-0.130004	-1.21208	0.898623	1	-0.994162	-1.68235	0.101836	0.226348	0.143823	-1.9844	1	1	NA	NA
C19orf38	ENSG00000214212	0.368968	-0.993145	0.564195	0.764731	-0.994075	-1.68233	0.101561	0.225834	0.377883	-1.89952	0.688646	1	NA	NA
ABCG2	ENSG00000118777	2.46927	2.80889	2.19647e-12	1.03241e-10	-0.993565	1.30093	1.65e-06	8.65e-06	-2.59257	2.14728	2.34518e-34	2.36127e-32	NA	NA
GPC3	ENSG00000147257	0.0449491	5.63055	0.85886	0.993554	-0.993247	3.92163	2.44e-39	1.28e-37	-1.35493	4.66209	1.99655e-22	8.50964e-21	NA	NA
TXNRD2	ENSG00000184470	1.43762	1.80734	8.17318e-11	2.82981e-09	-0.992829	1.36458	8.29e-09	5.82e-08	-1.32894	1.53816	1.07674e-10	1.35598e-09	NA	NA
NLRP4	ENSG00000160505	-0.936754	-1.99261	0.353726	0.570115	-0.991674	-1.78917	0.126849	0.2737	-1.18685	-1.32832	0.0213103	0.0615081	NA	NA
BAAT	ENSG00000136881	-0.321386	-0.667627	0.714289	0.888411	-0.991198	-1.78927	0.124961	0.27138	-0.191494	-1.70668	0.855953	1	NA	NA
DICER1	ENSG00000100697	0.165967	7.72953	0.108845	0.24697	-0.991124	6.54344	6.1e-67	9.07e-65	-0.31048	7.3356	7.98823e-05	0.000410278	NA	NA
RNASE4	ENSG00000258818	-2.39153	0.852733	6.86444e-16	5.72119e-14	-0.990419	0.401338	5.52e-05	0.000235229	-1.09324	0.0160237	0.000311166	0.00141293	NA	NA
NAALAD2	ENSG00000077616	0.565642	2.70879	0.00440741	0.0190988	-0.990001	1.24745	3.29e-08	2.16e-07	-0.788243	1.18555	0.00105143	0.0042609	NA	NA
CPS1	ENSG00000021826	0.426989	6.0127	2.14498e-05	0.000204614	-0.987969	5.05631	1.01e-62	1.34e-60	-0.585042	5.27405	4.2494e-11	5.64475e-10	NA	NA
SLITRK4	ENSG00000179542	1.32152	-0.520586	0.00738151	0.0290676	-0.987829	-1.90477	0.156612	0.32792	-5.44335	-2.22136	4.22989e-05	0.000229104	NA	NA
IQCJ-SCHIP1	ENSG00000283154	-1.48465	-2.67103	0.334266	0.546873	-0.987706	-1.90471	0.155133	0.325312	-1.09465	-0.984478	0.0138838	0.0422371	NA	NA
CFTR	ENSG00000001626	0.775628	-1.01485	0.288126	0.496082	-0.987636	-1.90473	0.154597	0.324286	-0.20667	-1.35645	0.763541	1	NA	NA
RPEL1	ENSG00000235376	0.0795072	-2.03809	1	1	-0.987561	-1.90472	0.155905	0.326635	0.131833	-1.89935	1	1	NA	NA
CETP	ENSG00000087237	2.06198	0.766455	1.17072e-05	0.000120262	-0.984795	-0.551005	0.00682491	0.0202196	-1.07947	-1.38511	0.0516419	0.132552	NA	NA
AMH	ENSG00000104899	0.433466	2.47675	0.193301	0.373862	-0.984781	4.11092	1.3e-14	1.61e-13	-0.0274195	4.19933	0.876007	1	NA	NA
ESCO2	ENSG00000171320	-0.0623132	4.43645	0.6604	0.844702	-0.983803	3.04127	7.18e-18	1.16e-16	-0.863885	2.95467	2.4244e-07	1.92786e-06	NA	NA
BTBD6	ENSG00000184887	-0.0594676	-3.1856	1	1	-0.983486	-2.03021	0.193061	0.392526	0.00114695	-0.705959	1	1	NA	NA
HYKK	ENSG00000188266	0.268278	-0.516513	0.597387	0.795844	-0.983259	-0.648241	0.011286	0.0318472	0.544927	-0.984553	0.248678	0.493145	NA	NA
PSMB9	ENSG00000240065	1.41693	-2.40873	0.241596	0.440701	-0.983181	-2.0302	0.192642	0.391864	0.0177413	-1.94166	1	1	NA	NA
THEM6	ENSG00000130193	-0.0723326	3.68401	0.665305	0.848001	-0.982882	3.90218	2.73e-38	1.37e-36	-0.732458	3.45868	1.66008e-05	9.70801e-05	NA	NA
MIRLET7I	ENSG00000199179	-0.511778	-2.03781	0.681309	0.862296	-0.982362	-2.03029	0.195685	0.396971	0.386748	-1.6362	0.598369	0.961877	NA	NA
CACNA2D2	ENSG00000007402	1.3745	0.203523	5.11688e-05	0.000434971	-0.980738	0.510626	2.92e-05	0.000129363	-0.418515	0.355143	0.139926	0.307371	NA	NA
SLC25A32	ENSG00000164933	-0.581645	4.8007	4.85222e-05	0.00041621	-0.980515	3.87816	9.33e-24	2.13e-22	-0.427027	4.02938	0.00023324	0.00108752	NA	NA
C17orf113	ENSG00000267221	-0.217476	0.615085	0.469536	0.690112	-0.979788	1.11552	2.08e-07	1.24e-06	0.574601	0.937166	0.0125885	0.038732	NA	NA
PPP4R4	ENSG00000119698	0.779728	2.48705	4.21168e-05	0.000368499	-0.979208	1.34349	1.39e-08	9.55e-08	-0.824767	1.26069	3.6736e-05	0.000201646	NA	NA
CHST7	ENSG00000147119	-0.204444	3.34915	0.415973	0.635656	-0.979197	3.65405	1.97e-29	6.19e-28	-0.594816	3.40722	0.000856075	0.00353874	NA	NA
INAFM1	ENSG00000257704	-0.0191959	2.55171	0.919092	1	-0.978905	2.88469	1.99e-20	3.77e-19	-0.183217	2.86097	0.460513	0.800825	NA	NA
ADORA2B	ENSG00000170425	-0.505496	-0.42122	0.402824	0.62304	-0.978038	-0.0521144	0.000598117	0.00215153	-1.30796	-0.110831	0.000111369	0.000555567	NA	NA
STXBP6	ENSG00000168952	0.0414117	0.292927	0.949962	1	-0.977847	-0.752675	0.011846	0.0332473	-2.70186	-0.963069	2.13657e-07	1.71271e-06	NA	NA
ACSL6	ENSG00000164398	1.90888	-2.46995	0.0897346	0.212799	-0.977041	-2.16773	0.240285	0.472811	-0.743409	-2.5051	0.557025	0.910151	NA	NA
C2	ENSG00000166278	-1.88048	-2.53301	0.135423	0.291372	-0.97696	-2.1678	0.241569	0.474845	1.82228	-2.0743	0.0235772	0.0673238	NA	NA
RNF212	ENSG00000178222	-0.411265	-2.18523	0.820052	0.963746	-0.976768	-2.16776	0.24108	0.474063	-0.103557	-1.81897	1	1	NA	NA
ADAMTS1	ENSG00000154734	-1.06143	3.0416	3.28291e-07	5.15353e-06	-0.975978	3.18926	4.58e-25	1.13e-23	-1.59179	2.88466	6.13159e-28	4.12241e-26	NA	NA
UBE2S	ENSG00000108106	-0.74206	6.24427	2.25589e-10	7.13806e-09	-0.97509	6.64588	3.58e-89	9.09e-87	-0.260662	6.15846	0.0149335	0.0450034	NA	yes
GPC2	ENSG00000213420	-0.963253	6.32017	1.0203e-21	2.08827e-19	-0.975064	6.60678	3.38e-76	6.4e-74	0.473924	6.7325	1.30099e-07	1.0743e-06	NA	NA
CAND2	ENSG00000144712	0.0619204	3.2854	0.785651	0.939168	-0.974276	3.36668	5.02e-22	1.04e-20	-0.359902	3.05773	0.0165299	0.04928	NA	NA
KRT17	ENSG00000128422	0.893236	-0.843498	0.0899769	0.213132	-0.973937	-0.865109	0.0171105	0.0463622	-0.230014	-0.87916	0.630087	0.994587	NA	NA
ANKRD1	ENSG00000148677	2.18986	3.92715	1.92316e-33	1.29565e-30	-0.971462	2.80116	3.81e-13	4.18e-12	-2.29366	4.59558	2.61968e-24	1.32523e-22	NA	NA
MGP	ENSG00000111341	-1.4928	-2.67057	0.316815	0.527775	-0.970326	-2.31968	0.313065	0.58445	-2.75886	-2.5694	0.0246696	0.0700782	NA	NA
TBXAS1	ENSG00000059377	0.848126	0.164596	0.0216297	0.070326	-0.970297	-0.267155	0.00219268	0.00713168	0.348214	-0.0863486	0.304477	0.575593	NA	NA
PAX5	ENSG00000196092	-0.0318281	6.88054	0.755489	0.918318	-0.970254	5.86685	2.98e-70	4.82e-68	-0.871195	5.54207	4.62745e-19	1.52122e-17	NA	NA
HS6ST2	ENSG00000171004	0.266699	5.35583	0.0110689	0.0407776	-0.969699	4.7531	7.29e-59	8.74e-57	-1.15255	4.65802	1.22628e-29	9.3278e-28	NA	NA
NPIPA8	ENSG00000214940	-0.375566	-2.60001	1	1	-0.969273	-2.31978	0.306616	0.574478	0.355234	-2.2212	0.809032	1	NA	NA
KCNJ9	ENSG00000162728	-1.7798	-2.08556	0.0601459	0.157083	-0.969016	-2.31972	0.306208	0.573868	-0.781541	-3.1216	1	1	NA	NA
P2RY4	ENSG00000186912	0.539207	-1.8634	0.480455	0.701027	-0.968858	-2.31974	0.304859	0.571906	0.12062	-1.81889	1	1	NA	NA
PAPPA2	ENSG00000116183	1.59374	-1.74615	0.0368162	0.106988	-0.968773	-2.31973	0.304408	0.57142	-2.10369	0.362376	1.03998e-11	1.51788e-10	NA	NA
BHLHB9	ENSG00000198908	0.724613	-2.2928	0.481897	0.70228	-0.968731	-2.31976	0.303867	0.570791	0.155146	-2.07427	1	1	NA	NA
NPPC	ENSG00000163273	0.237065	-2.60037	1	1	-0.968723	-2.31972	0.304191	0.571269	0.305533	-2.63618	1	1	NA	NA
COL16A1	ENSG00000084636	2.76802	-1.01614	8.668e-05	0.000683006	-0.968655	-2.31978	0.304813	0.571906	0.321073	-1.74287	0.716955	1	NA	NA
SLFN11	ENSG00000172716	1.23476	-2.46986	0.27165	0.477012	-0.968632	-2.31978	0.30432	0.571357	-2.5972	-2.6364	0.0430077	0.113178	NA	NA
MAFB	ENSG00000204103	-1.02352	-2.08579	0.292737	0.501299	-0.968566	-2.31977	0.304538	0.571557	2.15708	-1.89924	0.00354871	0.0126475	NA	NA
PRSS12	ENSG00000164099	0.328014	1.78979	0.141476	0.299845	-0.966918	1.1781	1.51e-07	9.14e-07	-1.84073	0.525724	4.96003e-12	7.49651e-11	NA	NA
CSPG5	ENSG00000114646	0.60911	3.5994	0.00352317	0.0158195	-0.966651	3.91233	2.44e-22	5.2e-21	-0.172635	2.92582	0.221476	0.45162	NA	NA
ADRA2C	ENSG00000184160	0.469124	-0.17442	0.234825	0.432591	-0.965221	-0.388009	0.00421863	0.0130239	-1.37374	-0.505106	0.000200746	0.000949602	NA	NA
CUTC	ENSG00000119929	0.174374	4.03186	0.239932	0.439299	-0.963471	3.26185	3.45e-23	7.67e-22	-0.0873826	3.3557	0.46757	0.808789	NA	NA
MBNL2	ENSG00000139793	0.356822	3.67469	0.0803585	0.195912	-0.962694	2.33088	1.71e-13	1.93e-12	-0.74612	3.50858	1.25947e-05	7.49785e-05	NA	NA
TIMM23B	ENSG00000204152	-0.049923	-0.30503	0.940005	1	-0.962327	-1.12051	0.0356586	0.0896281	0.189288	-0.355171	0.698429	1	NA	NA
MAPKAPK2	ENSG00000162889	-0.0484264	6.89512	0.578483	0.778197	-0.960495	7.0989	1.04e-112	4.63e-110	-0.33636	7.21824	3.67771e-06	2.40964e-05	NA	NA
PRDM8	ENSG00000152784	0.0136677	-0.636957	1	1	-0.959208	-0.520018	0.00612707	0.0183293	-0.568017	-1.32775	0.310112	0.584443	NA	NA
PRKCH	ENSG00000027075	2.06606	-2.40784	0.0630423	0.16291	-0.956821	-2.48963	0.390655	0.69763	-1.28733	-3.02861	0.630694	0.994587	NA	NA
MIR6783	ENSG00000278223	0.737833	-3.08604	1	1	-0.956607	-2.48964	0.390056	0.696919	-1.28711	-3.02859	0.630605	0.994587	NA	NA
CATSPERD	ENSG00000174898	-0.700245	-2.08542	0.527231	0.736314	-0.956447	-2.48973	0.39141	0.698559	-0.74453	-2.50498	0.557087	0.910151	NA	NA
ADAMTS2	ENSG00000087116	1.25152	-2.47014	0.315275	0.526511	-0.956428	-2.48968	0.38976	0.696867	-2.59005	-2.22105	0.00539896	0.0184105	NA	NA
FAM78B	ENSG00000188859	0.767671	-2.13574	0.381749	0.60121	-0.956371	-2.48968	0.390543	0.697583	-0.284438	-2.63655	1	1	NA	NA
MIR4321	ENSG00000284272	NA	NA	NA	NA	-0.956365	-2.48971	0.390017	0.696919	1.30623	-3.02862	0.637688	1	NA	NA
NMUR1	ENSG00000171596	-0.0703866	-2.53377	1	1	-0.956365	-2.48971	0.39002	0.696919	0.0068705	-3.22118	1	1	NA	NA
MGMT	ENSG00000170430	-0.0596732	-2.82273	1	1	-0.95618	-2.48969	0.390284	0.697232	0.681511	-2.70673	0.732485	1	NA	NA
ZNF703	ENSG00000183779	-0.117315	-0.841404	0.921037	1	-0.956116	-0.132092	0.00143724	0.00483613	0.49462	0.191274	0.0913793	0.215201	NA	NA
WFDC1	ENSG00000103175	1.9096	-2.46978	0.0923235	0.217543	-0.956018	-2.48968	0.391331	0.698537	-0.908354	-2.63625	0.517241	0.860087	NA	NA
FGFRL1	ENSG00000127418	-0.685068	5.88538	1.16958e-11	4.72774e-10	-0.955999	6.00627	2.02e-77	3.97e-75	-0.259638	5.98776	0.0257392	0.0726021	NA	NA
DELE1	ENSG00000081791	0.494963	6.26345	8.5564e-08	1.53721e-06	-0.952859	6.10102	1.02e-70	1.7e-68	-0.612943	6.18438	3.40079e-15	7.49252e-14	NA	NA
LRRC24	ENSG00000254402	0.086752	0.274403	0.844507	0.983041	-0.951965	1.3137	6.85e-08	4.33e-07	0.166952	1.51929	0.398031	0.713552	NA	NA
TENT5B	ENSG00000158246	0.282117	4.68902	0.0230646	0.0738187	-0.950118	3.92648	6.36e-37	2.91e-35	-1.67619	4.0021	1.10845e-24	5.79008e-23	NA	NA
FBLN2	ENSG00000163520	2.33597	0.307934	1.77942e-08	3.64657e-07	-0.948542	-0.280247	0.00319023	0.0100698	-1.71235	1.65606	8.55678e-06	5.26544e-05	NA	NA
FRMD3	ENSG00000172159	0.623301	3.03359	0.000342876	0.00220699	-0.948288	1.70377	1.32e-09	1.01e-08	-1.19072	2.38404	5.15357e-14	9.86324e-13	NA	NA
GNG7	ENSG00000176533	0.626791	3.6743	5.7334e-05	0.000478592	-0.946726	3.23766	6.29e-23	1.39e-21	0.33256	3.30666	0.0062402	0.0208929	NA	NA
PCDHAC2	ENSG00000243232	1.62763	0.377432	8.09129e-06	8.71606e-05	-0.946228	0.532762	2.93e-05	0.000129804	-1.34556	0.74586	3.05973e-08	2.75111e-07	NA	NA
TNNI3	ENSG00000129991	0.663631	-0.0988215	0.0719932	0.180698	-0.942222	-0.0411618	0.00135834	0.00458917	-0.0909055	-0.459263	0.843536	1	NA	NA
RNF157	ENSG00000141576	-0.0820961	6.56479	0.35672	0.573303	-0.942028	6.34768	3.25e-77	6.33e-75	-0.144953	6.38761	0.0776702	0.187171	NA	NA
GAS7	ENSG00000007237	-0.0120498	-0.582828	1	1	-0.941987	-0.826591	0.0189848	0.0509767	-0.377874	-0.385614	0.350663	0.648493	NA	NA
CDC42EP1	ENSG00000128283	-0.109325	5.57791	0.537345	0.741317	-0.941917	5.5714	3.08e-53	2.93e-51	-0.662404	5.70015	1.99314e-08	1.84217e-07	NA	NA
CFAP221	ENSG00000163075	0.992514	0.414126	0.00107494	0.00584227	-0.941203	-0.402216	0.00486476	0.0148515	1.89855	0.518723	3.11442e-12	4.82249e-11	NA	NA
SLC2A4	ENSG00000181856	0.759638	1.56863	0.000779444	0.00442826	-0.939558	0.936822	1.55e-06	8.18e-06	-0.106862	0.486854	0.686353	1	NA	NA
LRP2	ENSG00000081479	-0.301	4.43227	0.367203	0.584668	-0.939352	4.60784	4.15e-36	1.82e-34	1.07968	6.41402	2.11727e-45	4.16303e-43	NA	NA
WNK2	ENSG00000165238	-0.436502	2.5101	0.0530332	0.142607	-0.939221	2.27218	1.93e-09	1.46e-08	0.380024	2.29554	0.103325	0.239038	NA	NA
RSAD2	ENSG00000134321	2.34819	-1.29396	0.00118365	0.00633725	-0.937983	-1.52009	0.0926562	0.208727	-0.676094	-2.22172	0.52662	0.871191	NA	NA
MAGEA6	ENSG00000197172	0.349712	-0.335638	0.378848	0.597736	-0.93798	-0.884788	0.023505	0.0616835	1.12837	-1.1216	0.0186071	0.0545059	NA	NA
USP44	ENSG00000136014	3.94749	-1.86625	0.000586479	0.00346593	-0.93742	-2.6823	0.510867	0.850016	1.50913	-2.22113	0.0846829	0.201434	NA	NA
TM6SF1	ENSG00000136404	0.1705	-2.46927	1	1	-0.937229	-2.68229	0.510383	0.849521	-1.86445	-2.27385	0.0396502	0.105743	NA	NA
C1orf216	ENSG00000142686	0.24307	2.73853	0.182866	0.359703	-0.937228	2.69083	5.36e-17	8e-16	-0.317248	2.55091	0.0374001	0.100528	NA	NA
CATSPER4	ENSG00000188782	0.632341	-2.1855	0.489131	0.709624	-0.93705	-2.68232	0.509645	0.849303	0.384452	-2.78078	1	1	NA	NA
ZNF726	ENSG00000213967	-0.981924	-2.60014	0.546267	0.749292	-0.936989	-2.68234	0.510945	0.850016	0.00763388	-2.85852	1	1	NA	NA
AMIGO2	ENSG00000139211	2.63655	-3.18553	0.515872	0.730397	-0.93696	-2.68231	0.509942	0.849521	0.556013	-2.56929	0.767278	1	NA	NA
SLC6A3	ENSG00000142319	0.446673	-2.9052	1	1	-0.936959	-2.68231	0.509929	0.849521	2.77767	-2.56901	0.0246881	0.0701115	NA	NA
SLC30A10	ENSG00000196660	2.13409	-2.74574	0.184175	0.361319	-0.936883	-2.68233	0.509626	0.849303	0.79558	-3.12163	1	1	NA	NA
SORCS3	ENSG00000156395	-1.49086	-2.67067	0.316723	0.527775	-0.936792	-2.68236	0.509598	0.849303	-0.83045	-1.6025	0.165688	0.353964	NA	NA
SIAH3	ENSG00000215475	0.871216	-2.40777	0.423653	0.642593	-0.93672	-2.68235	0.509643	0.849303	-0.481882	-2.17075	0.637825	1	NA	NA
PAX3	ENSG00000135903	0.598639	-2.67113	0.744165	0.910442	-0.936616	-2.68233	0.509618	0.849303	-1.6031	-2.17053	0.0554324	0.140901	NA	NA
CLDN3	ENSG00000165215	NA	NA	NA	NA	-0.936605	-2.68237	0.510408	0.849521	0	-3.44361	1	1	NA	NA
YPEL4	ENSG00000166793	0.448331	-2.90533	1	1	-0.936603	-2.68237	0.510431	0.849521	0.171295	-2.17038	1	1	NA	NA
HES5	ENSG00000197921	1.10108	-2.74594	0.576174	0.776152	-0.936602	-2.68237	0.510438	0.849521	3.84606	-2.94107	0.0662351	0.164059	NA	NA
FAM167B	ENSG00000183615	1.89898	-2.82337	0.253879	0.456632	-0.936597	-2.68233	0.510397	0.849521	-0.384784	-2.32808	0.79508	1	NA	NA
OVOL1	ENSG00000172818	-0.0610742	-2.99301	1	1	-0.936506	-2.68232	0.510307	0.849521	0.797446	-3.12175	1	1	NA	NA
ADAMTS5	ENSG00000154736	1.56903	-2.34899	0.152221	0.314057	-0.936245	-2.68235	0.51098	0.850016	-4.08017	-2.85889	0.0345462	0.0938617	NA	NA
ATP2B2	ENSG00000157087	0.728513	-3.08607	1	1	-0.936224	-2.68232	0.512736	0.852392	1.67788	-2.94105	0.38131	0.691912	NA	NA
FNDC5	ENSG00000160097	0.71911	2.07376	0.00219362	0.0105782	-0.936116	1.6869	4.44e-08	2.86e-07	-1.15058	1.23278	1.73109e-08	1.61429e-07	NA	NA
IKZF1	ENSG00000185811	-0.773158	2.08831	0.000735408	0.00421361	-0.935254	2.01841	6.52e-11	5.8e-10	-0.1802	1.33288	0.374943	0.684227	NA	NA
KLHL10	ENSG00000161594	0.686114	-2.46934	0.57792	0.777662	-0.935005	-2.68237	0.536723	0.885139	1.25364	-2.32792	0.204501	0.422461	NA	NA
PTGIR	ENSG00000160013	0.890002	-1.94934	0.236805	0.435102	-0.934953	-2.68236	0.522638	0.866091	0.00875448	-2.70662	1	1	NA	NA
GLDN	ENSG00000186417	-0.877293	-0.862934	0.0524779	0.141372	-0.934008	-0.945337	0.028313	0.0729508	0.587407	-1.07451	0.24439	0.4864	NA	NA
MARCHF3	ENSG00000173926	0.345579	2.18762	0.138345	0.295374	-0.93342	2.04749	1.53e-11	1.44e-10	-1.69736	1.49005	7.22891e-18	2.09548e-16	NA	NA
CLTA	ENSG00000122705	-0.136666	6.87098	0.151049	0.313036	-0.933041	6.64637	7.25e-73	1.25e-70	0.159153	6.83071	0.0515304	0.132298	NA	NA
RBM24	ENSG00000112183	-1.0772	1.88234	9.26985e-05	0.000724428	-0.932808	1.82969	6.42e-10	5.12e-09	0.960974	2.59294	1.20168e-10	1.50153e-09	NA	NA
HLA-G	ENSG00000204632	0.227116	0.47448	0.474499	0.69581	-0.93122	0.796034	7.34e-06	3.55e-05	0.0876249	0.380184	0.801562	1	NA	NA
UXS1	ENSG00000115652	0.293016	6.12195	0.0148731	0.0520412	-0.930275	5.88173	1.86e-57	2.1e-55	-0.741629	6.09197	9.6229e-21	3.62677e-19	NA	NA
GNL3L	ENSG00000130119	-0.368281	5.21129	0.00196675	0.00966281	-0.929163	4.76782	3.92e-51	3.52e-49	0.221002	5.4775	0.00771546	0.0252126	NA	NA
PODXL2	ENSG00000114631	-0.233017	6.17145	0.0150009	0.0523527	-0.928828	6.58144	3.54e-80	7.39e-78	-0.102562	6.00633	0.285421	0.545899	NA	NA
CDC6	ENSG00000094804	-0.389988	6.66592	5.51283e-05	0.000462089	-0.928181	6.37236	6.25e-76	1.16e-73	-1.20789	5.83534	7.92126e-39	1.08615e-36	NA	NA
AGMAT	ENSG00000116771	0.15451	1.26842	0.532052	0.73653	-0.927917	0.896953	4.33e-06	2.16e-05	-0.250562	0.62272	0.309384	0.58334	NA	NA
GPD1L	ENSG00000152642	-0.854488	0.859746	0.0118073	0.0429693	-0.927764	0.605022	4.83e-05	0.000207862	0.212472	1.38494	0.43378	0.763972	NA	NA
CHST6	ENSG00000183196	-1.39868	3.35396	1.28644e-14	8.70309e-13	-0.927241	3.76137	8.69e-25	2.1e-23	-0.701438	3.1792	2.5047e-08	2.2826e-07	NA	NA
EPHX2	ENSG00000120915	0.744229	3.22322	8.35526e-06	8.95269e-05	-0.926278	2.4274	1.25e-13	1.43e-12	0.466522	2.85952	0.00183244	0.00703086	NA	NA
LGR4	ENSG00000205213	0.331032	6.32683	0.000906154	0.00505402	-0.926031	4.98764	1.18e-58	1.39e-56	-0.553365	5.20756	2.96742e-06	1.97153e-05	NA	NA
PLEKHF1	ENSG00000166289	0.702228	-0.822704	0.223105	0.415885	-0.925821	-0.293205	0.00384365	0.0119602	-0.168505	-0.489104	0.704442	1	NA	NA
NFIX	ENSG00000008441	-0.0742707	-1.90485	1	1	-0.925558	-0.631734	0.0124121	0.034617	-0.027943	-0.488794	1	1	NA	NA
SYTL2	ENSG00000137501	0.476903	4.982	0.000163711	0.00118595	-0.924443	4.08114	3.12e-28	9.29e-27	-0.79488	4.71288	1.92737e-11	2.69962e-10	NA	NA
H2AC17	ENSG00000278677	-0.227928	-0.801719	0.715841	0.889447	-0.924286	-1.07466	0.0407207	0.100882	-0.594237	-1.38485	0.276099	0.531884	NA	NA
SINHCAF	ENSG00000139146	-0.731785	6.57829	2.6397e-14	1.68701e-12	-0.924276	5.64245	1.17e-58	1.39e-56	-0.420224	5.63153	1.65152e-06	1.14622e-05	NA	NA
CRYBA1	ENSG00000108255	0.763344	0.445703	0.0292823	0.0893836	-0.924125	-1.07471	0.040212	0.0997737	2.13464	-0.399018	2.30787e-08	2.1143e-07	NA	NA
DTL	ENSG00000143476	-0.00558328	7.4159	0.954565	1	-0.923208	6.5655	4.23e-82	9.09e-80	-1.47842	6.02673	1.83706e-65	9.57201e-63	NA	NA
EEFSEC	ENSG00000132394	0.0201374	3.84477	0.891455	1	-0.921988	3.62414	3.47e-27	9.66e-26	-0.342863	3.53341	0.0120197	0.0371574	NA	NA
PAX8	ENSG00000125618	1.01015	-1.11021	0.05592	0.148517	-0.92165	-1.71709	0.14005	0.298063	-1.29132	0.916617	0.00379939	0.0134329	NA	NA
C1R	ENSG00000159403	-1.14784	1.10881	1.47434e-05	0.000147334	-0.92053	1.85639	1.4e-10	1.2e-09	-0.107623	1.72334	0.585831	0.94709	NA	NA
AMER2	ENSG00000165566	0.740942	1.47328	0.00340019	0.0153698	-0.920477	1.3305	2.78e-07	1.63e-06	0.275285	0.872893	0.258959	0.505453	NA	NA
POLE3	ENSG00000148229	-0.508916	5.97817	8.83739e-08	1.5737e-06	-0.919583	5.43101	1.22e-57	1.4e-55	0.154394	5.63591	0.061258	0.153657	yes	NA
SERPINE2	ENSG00000135919	-0.874523	4.51396	9.03799e-09	1.99094e-07	-0.918484	4.03283	6.94e-33	2.6e-31	-0.649579	4.09193	2.01659e-08	1.8622e-07	NA	NA
AEBP2	ENSG00000139154	0.340396	5.05679	0.00210085	0.0102192	-0.917501	4.03859	4.65e-22	9.67e-21	-0.789509	4.16052	3.94138e-13	6.80019e-12	NA	NA
RAB9B	ENSG00000123570	-0.169656	2.15003	0.427486	0.646556	-0.917476	1.20166	7.04e-07	3.91e-06	-0.0677008	1.22828	0.77421	1	NA	NA
DUT	ENSG00000128951	-0.0343444	5.8422	0.781122	0.936038	-0.916498	5.28796	2.98e-42	1.79e-40	-0.625191	4.80376	3.29708e-08	2.95307e-07	yes	yes
OSCAR	ENSG00000170909	0.57486	-0.250363	0.239354	0.43844	-0.915183	0.0649886	0.00123391	0.00419941	-0.322882	-0.838207	0.500078	0.851982	NA	NA
GRM2	ENSG00000164082	-1.05335	1.46826	0.000401162	0.00253078	-0.914517	1.89445	1.78e-09	1.35e-08	-0.436917	1.57915	0.0183686	0.0539361	NA	NA
CHRFAM7A	ENSG00000166664	-0.179547	-1.78326	1	1	-0.912292	-1.21663	0.0572629	0.13635	0.391426	-1.41337	0.539223	0.887786	NA	NA
SGCB	ENSG00000163069	-0.00247283	5.70544	0.982727	1	-0.912014	5.13738	4.44e-49	3.74e-47	-1.15682	5.40498	1.51134e-40	2.33328e-38	NA	NA
SHISA7	ENSG00000187902	0.813646	0.542788	0.00811711	0.0314737	-0.911098	0.201624	0.000418701	0.00155111	-0.120988	-0.414476	0.774982	1	NA	NA
C20orf204	ENSG00000196421	1.03025	-2.34895	0.316748	0.527775	-0.910457	-1.8267	0.171543	0.355221	0.609985	-1.24674	0.246235	0.489511	NA	NA
CHST8	ENSG00000124302	1.2064	-1.67236	0.0890601	0.211518	-0.910233	-1.82667	0.173485	0.358459	-0.825136	-2.17075	0.34388	0.638157	NA	NA
PCDHGA2	ENSG00000081853	-0.463984	-0.565335	0.297632	0.507264	-0.908945	-0.504702	0.00925797	0.0266475	-0.646539	0.0580599	0.0351889	0.0953963	NA	NA
SLC30A1	ENSG00000170385	0.147358	4.98415	0.282601	0.488599	-0.908841	3.78137	2.43e-16	3.44e-15	0.0209793	4.77914	0.834465	1	NA	NA
TOX2	ENSG00000124191	-1.19378	1.82609	2.1738e-06	2.76757e-05	-0.906399	0.464706	7.95e-05	0.000330112	-0.418112	-0.182039	0.282262	0.540758	NA	NA
RGCC	ENSG00000102760	0.793539	1.65516	0.0099082	0.037188	-0.905977	0.832179	5.58e-05	0.000237619	-0.354481	1.50718	0.06923	0.170216	NA	NA
SPICE1	ENSG00000163611	0.479492	1.18894	0.0581687	0.15295	-0.904316	0.441108	9.23e-05	0.000380256	0.631081	1.01006	0.0102962	0.0324502	NA	NA
SYT7	ENSG00000011347	0.916767	-0.20232	0.0325992	0.0973786	-0.902296	-0.0972161	0.0017329	0.00574931	-0.400603	-0.443863	0.262831	0.511955	NA	NA
CXCL16	ENSG00000161921	-0.475426	-0.905882	0.374967	0.593465	-0.902192	-0.0973145	0.00228989	0.00743163	-0.489839	-0.0284673	0.113819	0.259542	NA	NA
SH3PXD2A	ENSG00000107957	0.575376	6.79962	2.05436e-09	5.2809e-08	-0.901488	5.90103	9.99e-51	8.82e-49	-0.495997	6.48021	1.16054e-09	1.2644e-08	NA	NA
USP1	ENSG00000162607	-0.462019	6.76829	5.92091e-05	0.000491959	-0.901358	5.72029	8.37e-45	5.74e-43	-0.94549	5.44734	2.42079e-15	5.39617e-14	yes	yes
ELN	ENSG00000049540	-0.439258	3.57666	0.01606	0.0554148	-0.901254	4.4515	9.81e-22	1.99e-20	-2.13863	3.07369	1.95655e-45	3.95908e-43	NA	NA
TMBIM6	ENSG00000139644	0.468805	9.52136	1.00577e-06	1.3947e-05	-0.901241	9.08914	1.68e-88	4.11e-86	-0.334963	9.3057	1.13529e-06	8.07841e-06	NA	NA
MYO1G	ENSG00000136286	-3.58179	-2.99249	0.150303	0.312212	-0.900234	-2.90468	0.689195	1	0	-3.44361	1	1	NA	NA
PCDHA13	ENSG00000239389	-3.57965	-2.99252	0.13878	0.295683	-0.900082	-2.90468	0.688765	1	-1.26729	-1.98385	0.109024	0.249893	NA	NA
DAND5	ENSG00000179284	0.742024	-3.08602	1	1	-0.900027	-2.90474	0.689273	1	-1.86818	-3.32821	1	1	NA	NA
RNF103-CHMP3	ENSG00000249884	1.11462	-2.74559	0.485844	0.70669	-0.899998	-2.90471	0.688394	1	0.00607984	-3.22118	1	1	NA	NA
SOX30	ENSG00000039600	1.17584	-2.29349	0.239294	0.43838	-0.899997	-2.90471	0.688392	1	0.516371	-2.94113	1	1	NA	NA
NFIA	ENSG00000162599	-0.0540679	-3.18539	1	1	-0.899962	-2.90471	0.688393	1	-1.87162	-3.32811	1	1	NA	NA
CCDC89	ENSG00000179071	3.42055	-2.18636	0.00141011	0.00732414	-0.899954	-2.90471	0.688141	1	1.18679	-2.78055	0.462038	0.80176	NA	NA
HMX1	ENSG00000215612	0.444847	-2.90518	1	1	-0.899953	-2.90471	0.688391	1	-2.65805	-3.22127	0.504407	0.851982	NA	NA
NEUROD1	ENSG00000162992	0.407689	-2.13642	0.876374	1	-0.899953	-2.90471	0.688389	1	0.221218	-2.38491	1	1	NA	NA
PLEK	ENSG00000115956	-0.057163	-2.99282	1	1	-0.899934	-2.90474	0.688372	1	-4.07318	-2.85901	0.0403261	0.107219	NA	NA
TDO2	ENSG00000151790	0.212379	-1.99197	0.876144	1	-0.899919	-2.9047	0.688382	1	3.549	-3.02854	0.128975	0.288325	NA	NA
GPRIN2	ENSG00000204175	-2.27525	-2.74443	0.1546	0.317471	-0.899918	-2.9047	0.688376	1	0	-3.44361	1	1	NA	NA
CCDC33	ENSG00000140481	0.446436	-2.90514	1	1	-0.899873	-2.90473	0.688782	1	0.00676539	-3.22118	1	1	NA	NA
GLIPR1L1	ENSG00000173401	3.50681	-2.13624	0.000890079	0.00498672	-0.899857	-2.90473	0.688128	1	-1.23601	-2.32822	0.188695	0.39454	NA	NA
HBE1	ENSG00000213931	-3.86343	-2.90546	0.0891228	0.211573	-0.899857	-2.90473	0.68812	1	0.797439	-3.12175	1	1	NA	NA
TACR2	ENSG00000075073	-0.978524	-2.60028	0.546507	0.749426	-0.899855	-2.90473	0.688803	1	1.97462	-2.85862	0.226237	0.4582	NA	NA
KLF1	ENSG00000105610	-2.69303	-3.18543	0.515079	0.730397	-0.899804	-2.90473	0.688786	1	-1.86802	-3.32821	1	1	NA	NA
SLA2	ENSG00000101082	-0.312071	-1.90563	0.858749	0.993496	-0.899804	-2.90473	0.688787	1	0.00764199	-2.85852	1	1	NA	NA
LIM2	ENSG00000105370	-0.941141	-2.82266	0.716241	0.889606	-0.899788	-2.90472	0.688417	1	1.30489	-3.02861	0.630648	0.994587	NA	NA
PDE6A	ENSG00000132915	1.06364	-1.74429	0.163143	0.330475	-0.899787	-2.90472	0.688421	1	1.975	-2.85858	0.225032	0.456642	NA	NA
PDE1B	ENSG00000123360	2.1634	-2.74482	0.185672	0.36341	-0.899784	-2.90472	0.688413	1	-2.6615	-3.22113	0.507845	0.851982	NA	NA
JAKMIP1	ENSG00000152969	1.67592	-2.29386	0.113235	0.254361	-0.899729	-2.90475	0.688385	1	0.517315	-2.94125	1	1	NA	NA
PDE4C	ENSG00000105650	1.23873	-2.99275	0.643684	0.830513	-0.899729	-2.90475	0.688389	1	1.32047	-2.50493	0.237592	0.475183	NA	NA
MIR7106	ENSG00000276908	-2.69755	-3.18527	0.513934	0.730397	-0.899716	-2.90471	0.688378	1	-0.365749	-2.7806	1	1	NA	NA
KLHL31	ENSG00000124743	-3.57021	-2.99287	0.150656	0.312612	-0.899695	-2.90474	0.688376	1	1.87824	-3.32812	1	1	NA	NA
AL139142.2	ENSG00000285777	-0.0776906	-1.53246	1	1	-0.899695	-2.90474	0.688378	1	-0.546235	-2.2738	0.615607	0.983947	NA	NA
NRAP	ENSG00000197893	-1.90506	-3.29229	1	1	-0.899677	-2.90475	0.688807	1	0.797654	-3.12173	1	1	NA	NA
NR2E1	ENSG00000112333	-3.87774	-2.90495	0.0731748	0.182728	-0.899662	-2.90475	0.688827	1	-3.53623	-3.02878	0.132991	0.294277	NA	NA
NECTIN4	ENSG00000143217	0.296694	0.78592	0.35547	0.572288	-0.899312	-0.132014	0.00213354	0.00695671	0.291776	0.79807	0.257661	0.50339	NA	NA
RAB39A	ENSG00000179331	-0.52553	2.55142	0.0314033	0.0944133	-0.899084	1.70038	3.36e-09	2.48e-08	-0.821164	1.72584	1.11937e-05	6.7369e-05	NA	NA
CDON	ENSG00000064309	-0.0295238	6.74407	0.770553	0.928949	-0.899005	6.04796	5.61e-66	8.18e-64	-0.571493	6.37724	2.6839e-08	2.43208e-07	NA	NA
TAFA4	ENSG00000163377	0.115567	-2.34866	1	1	-0.898524	-2.90473	0.692107	1	0.00676431	-3.22118	1	1	NA	NA
KIT	ENSG00000157404	-1.41563	0.73327	1.90963e-06	2.45443e-05	-0.897032	0.862262	0.000265115	0.00101853	-0.864289	0.970823	8.06466e-05	0.000413795	NA	NA
FAM189A2	ENSG00000135063	-2.03232	-2.82234	0.25299	0.455624	-0.897017	-1.94538	0.215627	0.432291	0.00957985	-1.02849	1	1	NA	NA
HOXD13	ENSG00000128714	-0.288341	-1.67061	0.771446	0.929542	-0.896348	-1.37411	0.0842026	0.191882	-3.73132	-2.07454	0.00010996	0.000549457	NA	NA
KCNC3	ENSG00000131398	0.584675	0.998048	0.0472172	0.130371	-0.896293	1.35189	1.02e-06	5.55e-06	-0.0986501	2.05944	0.625269	0.994587	NA	NA
SMAD9	ENSG00000120693	0.0458428	0.896848	0.928629	1	-0.895979	0.0234317	0.00134501	0.00454781	-2.26016	-0.459148	1.19533e-08	1.14228e-07	NA	NA
NUDT11	ENSG00000196368	-1.30091	4.13597	1.41324e-19	2.09639e-17	-0.89568	3.31498	2.07e-19	3.7e-18	0.068258	3.25129	0.627173	0.994587	NA	NA
GGCT	ENSG00000006625	-0.416194	5.46998	3.35139e-05	0.000302223	-0.89544	4.85576	4.59e-45	3.21e-43	-0.44396	4.63492	0.000109647	0.000548023	NA	NA
ADAMTSL4	ENSG00000143382	0.783746	1.0299	0.0274345	0.0848325	-0.893129	1.01812	7.07e-05	0.00029626	-1.15339	1.14059	1.86132e-07	1.50713e-06	NA	NA
HSPG2	ENSG00000142798	-0.166325	6.68171	0.188607	0.367288	-0.891962	6.16416	2.8e-37	1.32e-35	-0.643231	7.0953	6.81949e-08	5.86111e-07	NA	NA
TSGA10IP	ENSG00000175513	0.467452	1.99683	0.0342805	0.101183	-0.891571	1.55866	1.44e-08	9.84e-08	0.801906	1.48442	0.000330523	0.0014914	NA	NA
KCNJ1	ENSG00000151704	1.2258	0.455152	5.7936e-05	0.000482124	-0.88975	-1.03014	0.0437465	0.107532	-1.88131	-1.50536	0.00139791	0.00551388	NA	NA
HK2	ENSG00000159399	-1.02846	4.80228	7.74315e-14	4.6029e-12	-0.889643	5.09751	7.9e-42	4.66e-40	0.309257	5.31979	0.000484472	0.00211411	NA	NA
RASL10A	ENSG00000100276	0.883083	-0.423168	0.0576226	0.151841	-0.889316	-1.0302	0.0427326	0.105313	-0.415867	-1.14609	0.404968	0.722743	NA	NA
RTN4RL2	ENSG00000186907	0.110324	3.47847	0.545848	0.748966	-0.889098	3.99319	2.45e-30	8.11e-29	-0.339658	3.39285	0.0174971	0.0517342	NA	NA
DPY19L4	ENSG00000156162	0.515604	5.73018	1.08208e-07	1.8911e-06	-0.888545	4.11646	2.59e-29	8.06e-28	-0.794629	4.42599	1.07968e-09	1.18373e-08	NA	NA
MLEC	ENSG00000110917	-0.374483	8.80279	0.000127206	0.000954431	-0.887776	8.43729	2.11e-101	7.34e-99	-0.25309	8.65876	0.000457437	0.00201095	NA	NA
OR4D1	ENSG00000141194	-0.296954	-1.82288	0.856781	0.992249	-0.886359	-1.45994	0.101919	0.226461	-0.0872475	-1.67117	1	1	NA	NA
NSA2	ENSG00000164346	-0.102931	5.57431	0.331129	0.542729	-0.886283	4.78197	2.4e-34	9.56e-33	-0.693123	4.76356	3.6603e-09	3.74328e-08	NA	NA
TTC8	ENSG00000165533	0.321023	4.48317	0.00997488	0.0374035	-0.886058	3.75408	5.35e-21	1.05e-19	-0.0384797	4.03167	0.725622	1	NA	NA
CACNG6	ENSG00000130433	0.37322	2.23873	0.094307	0.221056	-0.886039	1.49134	7.43e-06	3.59e-05	-0.755697	0.966356	0.00108749	0.00439374	NA	NA
BCAM	ENSG00000187244	-0.023203	3.22033	0.906336	1	-0.885891	3.27319	1.02e-10	8.95e-10	-0.700712	2.74252	2.93215e-05	0.000164367	NA	NA
TCTEX1D1	ENSG00000152760	-0.502013	1.7942	0.0224963	0.0723864	-0.885782	1.36859	1.45e-07	8.79e-07	-1.63795	0.547207	7.10844e-08	6.08936e-07	NA	NA
LAPTM5	ENSG00000162511	1.0502	5.00008	0.000144155	0.00106237	-0.88505	2.84909	5.41e-16	7.5e-15	-1.91769	2.52706	4.44094e-16	1.06266e-14	NA	NA
MRPS28	ENSG00000147586	0.471249	4.19167	0.00145083	0.0074947	-0.884494	3.61483	1.1e-23	2.49e-22	-0.140619	3.59292	0.228938	0.461954	NA	NA
GPR63	ENSG00000112218	-0.713042	1.59676	0.0074792	0.0293451	-0.883656	1.48009	2.02e-07	1.21e-06	-0.944514	1.20051	1.51587e-05	8.91471e-05	NA	NA
LRRC58	ENSG00000163428	0.128068	5.43963	0.306787	0.517197	-0.882215	4.11164	1.88e-16	2.71e-15	-0.239006	4.55964	0.0427589	0.112693	NA	NA
ACTC1	ENSG00000159251	-1.45415	-1.50056	0.0268912	0.0834158	-0.881586	-1.09731	0.0523674	0.126156	-2.61287	-1.02843	3.72861e-07	2.85705e-06	NA	NA
ZCCHC10	ENSG00000155329	0.123214	4.24435	0.37492	0.593449	-0.881289	3.03572	1.86e-11	1.74e-10	0.0773817	3.41025	0.560498	0.91406	NA	NA
PJA2	ENSG00000198961	0.00086081	7.39985	0.994052	1	-0.880912	6.62162	1.48e-68	2.29e-66	-0.519556	7.15495	9.61644e-11	1.21932e-09	NA	NA
PVR	ENSG00000073008	-0.30673	4.56627	0.0224024	0.0721993	-0.880659	5.01551	3.3e-48	2.67e-46	-0.758358	5.17608	1.59886e-16	4.00521e-15	NA	NA
CD274	ENSG00000120217	1.91914	0.827568	2.31546e-10	7.29799e-09	-0.880439	-0.319705	0.00642015	0.0191183	-2.74613	0.160675	4.42727e-16	1.06183e-14	NA	NA
TNNT1	ENSG00000105048	0.875201	0.0826798	0.0138531	0.0490242	-0.880277	-0.319784	0.00700959	0.0207225	-1.10049	-1.0516	0.0158266	0.0474548	NA	NA
FAM43B	ENSG00000183114	0.290769	-0.618179	0.548021	0.750651	-0.879969	0.182827	0.000690728	0.0024613	0.31569	-0.940969	0.548956	0.899979	NA	NA
TRDN	ENSG00000186439	0.661444	-1.21227	0.317229	0.52809	-0.87966	-2.07461	0.268067	0.515082	0.515965	-2.94116	1	1	NA	NA
KPTN	ENSG00000118162	0.405528	3.98598	0.00278766	0.0129708	-0.879444	3.73457	1.31e-24	3.14e-23	0.464466	4.12788	0.000134401	0.000658946	NA	NA
GPR27	ENSG00000170837	-0.400319	-1.21195	0.522826	0.736314	-0.879208	-0.807735	0.0270169	0.069941	-2.82148	-0.878373	1.77942e-08	1.65565e-07	NA	NA
MATN4	ENSG00000124159	-2.69302	-3.18543	0.515122	0.730397	-0.878947	-2.07465	0.265997	0.511715	-1.97268	-2.5049	0.0708299	0.17343	NA	NA
DHRS3	ENSG00000162496	0.517272	-1.50289	0.55199	0.754002	-0.878898	-2.07468	0.266866	0.513196	-0.225906	-1.12183	0.694013	1	NA	NA
HS6ST3	ENSG00000185352	1.0621	-2.53367	0.382909	0.602158	-0.878705	-2.07468	0.27063	0.517807	-1.86388	-2.27393	0.0398965	0.106279	NA	NA
NRN1L	ENSG00000188038	1.36095	-2.67093	0.323802	0.534895	-0.878681	-2.07471	0.269769	0.517066	2.16622	-1.50498	0.000538856	0.00232715	NA	NA
PKMYT1	ENSG00000127564	-0.133268	4.701	0.383636	0.602996	-0.876893	5.48234	9.18e-33	3.43e-31	-1.18598	4.7158	3.01422e-21	1.1677e-19	NA	NA
EDA	ENSG00000158813	-1.04393	-1.50078	0.123227	0.271268	-0.875096	-1.55111	0.125995	0.272579	-0.601392	-1.70674	0.365014	0.669214	NA	NA
PTGES3L-AARSD1	ENSG00000108825	0.709289	-0.137839	0.0923522	0.217579	-0.874531	-0.019246	0.00173403	0.00575177	-0.390723	0.190688	0.160744	0.344957	NA	NA
NT5DC3	ENSG00000111696	-0.475781	4.0654	0.000753478	0.00430494	-0.872956	3.42085	5.33e-22	1.1e-20	-0.891953	3.5499	8.24128e-11	1.05377e-09	NA	NA
CAMK2N2	ENSG00000163888	0.532752	1.81262	0.0268621	0.0833814	-0.872828	1.68395	8.74e-09	6.13e-08	-1.57449	1.12476	1.34316e-10	1.66039e-09	NA	NA
PMEPA1	ENSG00000124225	-1.772	1.84627	9.79476e-12	4.06888e-10	-0.872612	2.52917	3.08e-13	3.4e-12	0.408761	3.04757	0.00318689	0.0115314	NA	NA
OXTR	ENSG00000180914	0.196997	1.22473	0.50495	0.725156	-0.870178	0.569575	0.000196294	0.000772208	-0.963053	0.671292	8.35514e-05	0.000427332	NA	NA
CDCA7	ENSG00000144354	-0.18794	6.3476	0.0542372	0.145024	-0.869544	5.92319	2.12e-45	1.5e-43	-1.00393	5.20523	1.04086e-23	5.02169e-22	NA	NA
CNTNAP2	ENSG00000174469	0.611748	4.75486	0.00113585	0.0061198	-0.869277	3.24276	1.2e-12	1.25e-11	1.04169	4.29962	4.6894e-23	2.16231e-21	NA	NA
PRTFDC1	ENSG00000099256	0.101389	5.64488	0.45433	0.67407	-0.868554	4.47257	1.6e-36	7.15e-35	-0.719699	4.16988	1.65861e-08	1.55087e-07	NA	NA
BRMS1L	ENSG00000100916	0.130269	4.70767	0.297439	0.507096	-0.868151	3.53855	6.37e-19	1.1e-17	-0.251328	4.33725	0.014213	0.0430939	NA	yes
MRGPRF	ENSG00000172935	0.421	-0.471873	0.427722	0.646778	-0.867429	0.201717	0.000835815	0.00293267	-1.56906	-0.169843	5.67464e-05	0.000300104	NA	NA
SUCLG2	ENSG00000172340	0.110495	5.68584	0.382917	0.602158	-0.866835	5.1462	5.64e-41	3.18e-39	-0.871623	4.7302	7.50019e-17	1.94185e-15	NA	NA
IL17RB	ENSG00000056736	-0.972952	2.20411	3.66054e-06	4.33829e-05	-0.866571	2.26361	5.8e-11	5.19e-10	-0.829245	1.46656	6.72001e-05	0.000350321	NA	NA
SLCO1C1	ENSG00000139155	-0.169099	-0.305567	0.734288	0.904311	-0.864557	-0.924947	0.0399039	0.0990562	-1.30769	-1.56928	0.0250979	0.0711009	NA	NA
GPRIN1	ENSG00000169258	-1.05128	4.81451	4.33519e-11	1.59308e-09	-0.863563	5.15622	3.87e-38	1.92e-36	-0.342954	4.43067	0.0179737	0.0529317	NA	NA
LAMC3	ENSG00000050555	0.567769	1.58063	0.213994	0.403365	-0.863498	2.77168	1.03e-15	1.39e-14	-1.10553	2.97463	6.93963e-10	7.83084e-09	NA	NA
IRAK3	ENSG00000090376	0.301946	0.237129	0.472046	0.692983	-0.861965	-0.293227	0.00708653	0.0209233	-3.83602	-1.05124	5.73147e-08	4.9773e-07	NA	NA
PDE7B	ENSG00000171408	0.642176	1.37077	0.0108298	0.0400519	-0.86078	-0.489669	0.0136193	0.0376363	-1.2157	-0.602881	0.00140287	0.00552923	NA	NA
RPL36A	ENSG00000241343	-0.519667	7.12925	3.44206e-09	8.4969e-08	-0.860269	6.84374	2.04e-68	3.12e-66	-0.33586	6.82936	6.02076e-06	3.81065e-05	NA	NA
CCDC88C	ENSG00000015133	-1.11282	5.38359	3.00375e-19	4.22327e-17	-0.858438	5.7932	1.5e-43	9.78e-42	0.325723	5.95136	0.00216046	0.00815286	NA	NA
MYH9	ENSG00000100345	0.400847	9.09181	0.00038676	0.0024514	-0.858405	9.05072	1.66e-60	2.07e-58	-0.734512	9.65034	3.22442e-13	5.58167e-12	NA	NA
MZT1	ENSG00000204899	-0.116265	5.13865	0.322517	0.533661	-0.857436	4.03161	2.19e-19	3.92e-18	-0.595504	3.87265	1.42527e-07	1.17043e-06	NA	NA
TUB	ENSG00000166402	0.209242	5.49309	0.0454397	0.126544	-0.857093	5.37629	8.68e-38	4.24e-36	-0.119229	5.33244	0.162918	0.348976	NA	NA
ADRA1D	ENSG00000171873	-0.00585848	-1.21292	1	1	-0.856398	-0.987208	0.0482572	0.117319	-1.23552	-1.30114	0.0161619	0.048335	NA	NA
SMIM14	ENSG00000163683	-0.481131	3.79859	0.000457665	0.00281155	-0.85584	3.10463	1.03e-18	1.76e-17	1.20602	4.12952	6.33561e-26	3.55921e-24	NA	NA
NTRK2	ENSG00000148053	0.992814	1.03292	0.0406354	0.115763	-0.855703	0.343258	0.000851028	0.00298246	0.418637	1.66936	0.0216294	0.0622995	NA	NA
FGF22	ENSG00000070388	-0.444861	-2.74437	1	1	-0.855657	-2.21667	0.335971	0.620222	1.99599	-2.22113	0.024541	0.0697413	NA	NA
SBK2	ENSG00000187550	-1.05586	-1.23628	0.0644457	0.165716	-0.855546	-2.21661	0.336047	0.620307	-1.08965	-2.38481	0.278574	0.535504	NA	NA
A1BG	ENSG00000121410	-0.239363	1.48233	0.321719	0.532978	-0.855308	2.34131	6.98e-12	6.77e-11	0.153933	2.01119	0.427547	0.754909	NA	NA
TMEM266	ENSG00000169758	0.480442	-2.23771	0.656383	0.841238	-0.855091	-2.2167	0.336777	0.621434	0.0107089	-2.1219	1	1	NA	NA
PHF19	ENSG00000119403	-0.385222	4.89885	0.000543073	0.003251	-0.854883	5.37207	1.05e-35	4.49e-34	-1.35081	4.96774	8.63894e-34	8.18421e-32	NA	NA
TMPO	ENSG00000120802	-0.534137	8.36003	1.72146e-07	2.89941e-06	-0.853531	7.80623	1.56e-78	3.22e-76	-0.540525	7.43747	2.10932e-11	2.93475e-10	NA	yes
POLR3K	ENSG00000161980	-0.199532	4.60406	0.113671	0.255128	-0.853378	4.55226	4.04e-25	1e-23	-0.531015	4.16134	1.09846e-06	7.8322e-06	NA	NA
SLIT1	ENSG00000187122	1.6819	2.62899	3.05368e-14	1.93627e-12	-0.852754	1.50299	1.31e-07	8.01e-07	-0.611996	1.21972	0.00759436	0.0248636	NA	NA
CYP4F3	ENSG00000186529	-0.711602	-0.84259	0.118978	0.263782	-0.852134	-0.770844	0.0293502	0.0752418	0.242449	0.190545	0.544201	0.894005	NA	NA
GAS2L3	ENSG00000139354	-0.44996	4.08763	0.00241116	0.0114699	-0.851703	3.38732	5.91e-18	9.57e-17	-1.05294	3.04496	1.1139e-15	2.55683e-14	NA	NA
SLC16A10	ENSG00000112394	-0.144508	2.29821	0.569642	0.769918	-0.851355	0.914055	4.25e-05	0.000184273	-0.536109	0.85387	0.0249646	0.0707907	NA	NA
HHIP	ENSG00000164161	-0.416625	5.12931	0.0241948	0.0768276	-0.85119	4.82155	6.6e-41	3.68e-39	-2.63698	4.58382	1.77704e-74	1.23457e-71	NA	NA
AGPAT5	ENSG00000155189	0.322963	6.56147	0.000455593	0.00280414	-0.851177	5.45996	1.53e-45	1.09e-43	-0.432885	5.49012	5.41666e-07	4.0551e-06	NA	NA
ZC3HAV1L	ENSG00000146858	-0.187717	0.537726	0.628776	0.821166	-0.850697	0.914117	2.49e-05	0.000111621	-0.113161	1.38072	0.629751	0.994587	NA	NA
RHOJ	ENSG00000126785	0.849277	5.06027	0.0356756	0.104311	-0.849537	4.48431	5.44e-28	1.6e-26	-1.5552	4.70175	2.05026e-27	1.33536e-25	NA	NA
TMEM37	ENSG00000171227	-0.158809	1.06364	0.798389	0.948203	-0.849426	1.2246	5.54e-06	2.72e-05	-1.1605	0.0586345	0.000158011	0.000764097	NA	NA
PCBP3	ENSG00000183570	0.0564124	-1.1348	1	1	-0.848698	-0.582862	0.0192884	0.0516921	-0.847068	-0.098394	0.0071479	0.0236021	NA	NA
NKX6-2	ENSG00000148826	0.240886	-0.803556	0.709313	0.884315	-0.845559	0.163567	0.00417384	0.0128968	0.00491499	-1.3844	1	1	NA	NA
FAM166B	ENSG00000215187	0.276018	-1.08543	0.743154	0.910169	-0.845319	-1.75262	0.191084	0.389151	0.520971	-1.941	0.541037	0.89028	NA	NA
SLC23A2	ENSG00000089057	0.556122	6.24665	2.52337e-06	3.15304e-05	-0.845124	5.7041	7.31e-48	5.73e-46	0.0466975	6.17933	0.554827	0.907811	NA	NA
PGBD5	ENSG00000177614	-0.113907	4.94481	0.337765	0.550954	-0.845014	4.69736	8.06e-34	3.15e-32	-0.354112	4.09136	0.00470246	0.0162347	NA	NA
LHFPL4	ENSG00000156959	0.0828393	1.38257	0.874743	1	-0.844569	1.94521	3.64e-08	2.38e-07	-0.652579	1.54615	0.00443518	0.0153935	NA	NA
NDUFC2	ENSG00000151366	0.182398	4.90957	0.135034	0.290717	-0.844057	3.05143	8.95e-18	1.43e-16	-0.0269649	3.20206	0.863458	1	NA	NA
COQ3	ENSG00000132423	-0.000134925	2.25967	1	1	-0.843443	1.84158	1.87e-08	1.26e-07	-0.0787269	1.7364	0.70414	1	NA	NA
GNG4	ENSG00000168243	-0.967558	6.87662	1.05558e-13	6.11747e-12	-0.842353	6.74048	3.48e-70	5.58e-68	-0.398444	6.14459	3.38337e-06	2.228e-05	NA	NA
AP4E1	ENSG00000081014	0.253408	4.29895	0.0484572	0.133138	-0.840783	3.15	1.42e-17	2.23e-16	-0.451143	3.43484	0.000297799	0.00135973	NA	NA
GSDMD	ENSG00000104518	1.3274	-0.350343	0.00143013	0.00740434	-0.840686	-0.459795	0.0153416	0.0420446	-0.401611	-0.940721	0.388989	0.700476	NA	NA
PRR3	ENSG00000204576	-0.56292	5.21337	1.12683e-06	1.54012e-05	-0.840278	5.10049	7.66e-36	3.31e-34	-0.290105	5.2794	0.000626926	0.00266934	NA	NA
LEAP2	ENSG00000164406	0.908823	-1.40797	0.121783	0.26871	-0.840271	-1.40225	0.111865	0.24612	0.186648	-1.5692	0.864738	1	NA	NA
WNT10B	ENSG00000169884	1.05005	-1.16127	0.0510109	0.138574	-0.839927	-1.40223	0.11511	0.252432	0.00826509	-1.56884	1	1	NA	NA
TNFRSF10D	ENSG00000173530	-0.828363	-0.886063	0.222266	0.414846	-0.839867	-0.30645	0.0120576	0.033747	-1.07387	1.00064	0.00257002	0.00951749	NA	NA
CSF1	ENSG00000184371	0.37326	4.8484	0.00587804	0.0241369	-0.838452	4.99611	2.25e-36	9.97e-35	-0.818074	5.43754	8.29582e-19	2.66002e-17	NA	NA
JDP2	ENSG00000140044	-1.02095	1.29079	0.0011602	0.00624478	-0.837241	1.71709	3.07e-07	1.79e-06	-1.0358	2.82523	1.39706e-09	1.50168e-08	NA	NA
ERC2	ENSG00000187672	0.157348	4.13641	0.319964	0.53116	-0.837058	2.49568	2.09e-10	1.76e-09	0.35537	3.05897	0.0242938	0.0691519	NA	NA
MEGF6	ENSG00000162591	0.197728	4.93162	0.2259	0.420078	-0.836596	5.35341	1.6e-27	4.55e-26	0.34133	5.86755	0.00013934	0.000681283	NA	NA
SART1	ENSG00000175467	-0.253252	6.08076	0.00909377	0.0346541	-0.836363	6.32391	5.82e-60	7.14e-58	0.327501	6.32276	0.00136504	0.0053985	NA	NA
SLC31A1	ENSG00000136868	-0.0434249	5.52075	0.698149	0.876631	-0.835849	4.90087	5.3e-30	1.72e-28	0.25331	5.2692	0.00330795	0.0119178	NA	NA
RNF175	ENSG00000145428	-0.0419422	3.08115	0.818095	0.962177	-0.835485	2.67752	3.93e-14	4.67e-13	-0.64259	2.52229	0.00240005	0.00896126	NA	NA
ZFYVE16	ENSG00000039319	0.184045	6.50903	0.0461314	0.128095	-0.835229	5.20376	4.19e-31	1.44e-29	-1.01117	5.49183	7.13986e-14	1.3371e-12	NA	NA
XBP1	ENSG00000100219	-0.711474	5.98119	1.30966e-09	3.47716e-08	-0.834035	5.85848	6.59e-44	4.33e-42	-0.742461	6.16806	3.11941e-14	6.13927e-13	NA	NA
RGS17	ENSG00000091844	0.1448	3.07755	0.441586	0.661601	-0.833853	1.95348	3.6e-08	2.35e-07	-1.00578	1.77747	2.40778e-07	1.91685e-06	NA	NA
NDC1	ENSG00000058804	-0.133276	6.41666	0.152449	0.314366	-0.83371	5.36559	1.61e-45	1.14e-43	-0.763952	5.26203	1.01266e-10	1.27781e-09	NA	NA
CHRNA5	ENSG00000169684	-0.600314	4.05975	4.24621e-05	0.000371319	-0.833646	3.10726	2.22e-12	2.27e-11	-0.680284	2.91079	9.20661e-05	0.000467248	NA	NA
SSU72	ENSG00000160075	0.122744	6.17383	0.227406	0.422248	-0.833517	5.96937	2.59e-50	2.27e-48	-0.390498	5.8881	2.92382e-06	1.94691e-05	NA	NA
ESR2	ENSG00000140009	-0.503096	-1.2918	0.329847	0.541287	-0.833341	-0.682448	0.0369619	0.0925579	-1.16244	-0.878622	0.00618251	0.020733	NA	NA
DR1	ENSG00000117505	0.126121	6.43129	0.19517	0.376486	-0.833162	5.41759	2.58e-48	2.09e-46	-0.417324	5.56861	5.88756e-07	4.38088e-06	NA	NA
NCAPH	ENSG00000121152	-0.0835384	6.66373	0.368508	0.5864	-0.832537	6.55159	6.06e-76	1.14e-73	-1.18265	5.93147	2.05706e-37	2.52196e-35	NA	NA
GRK3	ENSG00000100077	0.217756	5.79584	0.0642905	0.16537	-0.830555	4.79695	6.28e-33	2.36e-31	-0.0109789	5.21024	0.908915	1	NA	NA
CRIM1	ENSG00000150938	0.816695	6.37234	9.17854e-14	5.35769e-12	-0.830463	5.3511	7.79e-54	7.66e-52	-0.790896	5.99964	2.63799e-16	6.46836e-15	NA	NA
FSBP	ENSG00000265817	0.253493	3.53663	0.11397	0.255587	-0.829746	1.8413	9.08e-08	5.66e-07	-0.00968486	1.71599	1	1	NA	NA
ANKRD9	ENSG00000156381	0.18555	4.54805	0.118995	0.263782	-0.829732	4.77983	5.48e-42	3.25e-40	0.0343071	4.74499	0.73543	1	NA	NA
RARRES2	ENSG00000106538	-0.49817	4.15565	0.027576	0.0851723	-0.829425	4.87993	2.06e-25	5.16e-24	-1.13834	3.82781	3.91886e-20	1.40338e-18	NA	NA
ZEB1	ENSG00000148516	-0.760833	5.96736	9.61222e-10	2.64063e-08	-0.829233	5.45163	5.7e-53	5.38e-51	-0.409842	5.70177	7.92445e-05	0.000407202	NA	NA
TIMP2	ENSG00000035862	0.899463	6.77378	1.3802e-23	3.71941e-21	-0.828814	6.7216	2.39e-69	3.81e-67	0.648334	7.01804	1.54351e-17	4.34728e-16	NA	NA
CREBL2	ENSG00000111269	0.496814	4.69786	0.000168886	0.00121473	-0.82849	3.87238	4.21e-27	1.16e-25	0.373289	4.66266	0.000254339	0.00117746	NA	NA
POU4F1	ENSG00000152192	0.893512	0.0710409	0.0165906	0.0568815	-0.827974	0.660268	0.000116085	0.000470985	-0.784121	0.455255	0.00227077	0.00852593	NA	NA
SH3GL3	ENSG00000140600	-0.537998	-0.688334	0.225177	0.419022	-0.827256	-0.38808	0.0130925	0.036301	-1.38933	-1.41418	0.0105463	0.0331283	NA	NA
LY6E	ENSG00000160932	0.114075	4.34558	0.419213	0.63844	-0.827249	4.43582	3e-35	1.24e-33	-0.919208	3.99454	4.19118e-12	6.40414e-11	NA	NA
RASL12	ENSG00000103710	-0.623749	1.37864	0.01697	0.0579155	-0.826421	1.34334	1.31e-06	6.98e-06	-1.22913	0.822562	3.63022e-07	2.78678e-06	NA	NA
TMA16	ENSG00000198498	-0.333258	4.64097	0.0508057	0.138156	-0.826163	3.6381	9.49e-16	1.29e-14	-0.0263779	3.53837	0.837705	1	NA	NA
CACNA2D3	ENSG00000157445	-0.317859	-1.43799	0.658985	0.843503	-0.825202	-1.86515	0.233519	0.461765	-0.84529	-1.50485	0.13646	0.300868	NA	NA
ZNF474	ENSG00000164185	-2.85481	-2.08485	0.00295671	0.013667	-0.825147	-1.86521	0.233606	0.461892	0.5018	-2.17049	0.637616	1	NA	NA
TENM1	ENSG00000009694	0.0949655	-2.13438	1	1	-0.824991	-1.86518	0.232825	0.460655	0.227555	-1.35606	0.760694	1	NA	NA
PDZD2	ENSG00000133401	0.580427	4.64609	3.2199e-05	0.000292322	-0.824957	3.34508	3.55e-16	4.98e-15	-1.24202	4.54059	4.20115e-27	2.67769e-25	NA	NA
FLT4	ENSG00000037280	0.574772	4.6808	9.11612e-05	0.00071414	-0.824745	4.51505	3.68e-32	1.33e-30	-0.303786	4.08228	0.00803	0.0261379	NA	NA
COL9A1	ENSG00000112280	-0.132717	5.25221	0.279146	0.484077	-0.824452	5.76335	8.97e-41	4.96e-39	-0.675393	4.85102	3.18224e-12	4.9202e-11	NA	NA
CDHR3	ENSG00000128536	0.654897	0.489482	0.0363991	0.106024	-0.823287	0.693869	0.00019604	0.0007715	-1.39887	0.607911	2.09342e-08	1.92717e-07	NA	NA
RRH	ENSG00000180245	0.712746	-1.90613	0.337006	0.550075	-0.822361	-2.37418	0.426514	0.750413	0.729926	-1.56931	0.232266	0.467222	NA	NA
LPAR4	ENSG00000147145	0.0498271	2.19838	0.82571	0.967527	-0.821345	1.16853	1.33e-05	6.2e-05	-0.257864	1.16081	0.244224	0.486161	NA	NA
NUP62CL	ENSG00000198088	-0.44645	0.972892	0.138764	0.295683	-0.820587	0.274282	0.00111623	0.00382638	-0.124142	0.478795	0.703333	1	NA	NA
HTRA1	ENSG00000166033	0.679159	5.23529	1.99285e-08	4.05313e-07	-0.820349	4.92391	5.41e-37	2.49e-35	-1.19397	4.43322	5.55979e-28	3.7745e-26	NA	NA
KCNG1	ENSG00000026559	1.19346	-0.996619	0.0881665	0.209774	-0.819935	-0.598945	0.0249708	0.0651855	-1.24076	-0.196423	0.000210172	0.000988804	NA	NA
OCLN	ENSG00000197822	0.0576016	0.636672	0.933601	1	-0.819814	0.17336	0.00162264	0.00541624	-1.18837	0.238449	0.000124264	0.00061343	NA	NA
ARL15	ENSG00000185305	0.119977	3.87711	0.420741	0.640056	-0.817322	2.31152	8.48e-11	7.46e-10	0.248595	2.74742	0.076505	0.184893	NA	NA
ZNF787	ENSG00000142409	-0.000696214	4.44582	0.999213	1	-0.816015	4.72341	8.42e-28	2.45e-26	0.0612575	4.5284	0.695772	1	NA	NA
SLC6A9	ENSG00000196517	-0.0861381	3.27653	0.616271	0.811458	-0.814872	2.8299	9.01e-13	9.53e-12	-1.25377	3.57216	3.65103e-15	8.00156e-14	NA	NA
DIAPH2	ENSG00000147202	0.358986	1.48818	0.296016	0.505575	-0.814208	0.0340042	0.00362401	0.0113428	-1.4639	0.0696485	4.03417e-05	0.000219244	NA	NA
PCDHGA3	ENSG00000254245	-0.451902	-1.37664	0.516486	0.730434	-0.81396	-1.26723	0.0997139	0.222034	-0.585222	-0.458401	0.101268	0.234985	NA	NA
PRUNE1	ENSG00000143363	0.166129	5.44694	0.151305	0.313459	-0.813365	5.06368	2.22e-40	1.21e-38	-0.0635804	5.12055	0.528456	0.873372	NA	NA
APLN	ENSG00000171388	0.934907	6.77688	8.99113e-12	3.82573e-10	-0.812821	6.8574	2.76e-36	1.22e-34	-2.74663	6.46867	1.20503e-77	9.30195e-75	NA	NA
TLR4	ENSG00000136869	0.00663589	6.9031	0.955479	1	-0.81263	5.89558	4.25e-44	2.84e-42	-0.833207	6.60006	8.86825e-20	3.10121e-18	NA	NA
BATF3	ENSG00000123685	0.223132	0.47607	0.512867	0.730397	-0.812373	0.936809	3.77e-05	0.000164789	-1.84381	0.493596	6.15175e-11	8.02345e-10	NA	NA
NDFIP2	ENSG00000102471	0.739781	5.57884	1.36322e-13	7.73399e-12	-0.811725	4.10539	5.66e-28	1.66e-26	-0.475724	4.28662	5.4463e-06	3.48089e-05	NA	NA
GULP1	ENSG00000144366	0.126682	5.54855	0.262246	0.467555	-0.811001	4.52989	9.25e-32	3.27e-30	-0.779302	4.96847	7.6056e-18	2.20161e-16	NA	NA
ABHD6	ENSG00000163686	0.824175	1.22084	0.00225255	0.010798	-0.809846	0.739336	0.000116406	0.000472101	0.256097	1.33327	0.182098	0.383054	NA	NA
GPR137C	ENSG00000180998	0.995312	2.86198	9.44292e-06	9.97382e-05	-0.809403	1.47623	6.95e-07	3.86e-06	-0.286161	1.81634	0.102489	0.237394	NA	NA
ETS2	ENSG00000157557	-0.108509	4.37528	0.756757	0.919084	-0.80902	4.51764	2e-32	7.34e-31	-0.546463	4.116	1.79719e-05	0.000104366	NA	NA
NRTN	ENSG00000171119	0.177916	0.883914	0.597528	0.7959	-0.809002	1.43322	1.55e-06	8.19e-06	-0.0390509	0.502535	0.892237	1	NA	NA
KYAT1	ENSG00000171097	0.374263	3.39267	0.0172501	0.0586452	-0.807628	3.24105	8.22e-18	1.32e-16	-0.42654	3.02625	0.000685642	0.00289216	NA	NA
OLIG2	ENSG00000205927	0.73469	0.867748	0.0110663	0.0407772	-0.807413	-0.120357	0.00712154	0.0210207	-1.05374	0.0260156	0.000437832	0.00193292	NA	NA
GIPC1	ENSG00000123159	0.214796	5.66229	0.0520465	0.140514	-0.807003	5.93137	2.06e-61	2.67e-59	-0.914579	5.72462	4.76532e-16	1.13507e-14	NA	NA
FGFR2	ENSG00000066468	-0.525878	2.67205	0.00664413	0.0266507	-0.806094	2.42323	8.63e-10	6.78e-09	0.123531	2.81771	0.395794	0.710582	NA	NA
HIF3A	ENSG00000124440	0.240857	3.66778	0.154435	0.317289	-0.805928	3.16071	8.54e-15	1.07e-13	0.445965	3.86729	0.00100025	0.00407091	NA	NA
C4B	ENSG00000224389	3.13351	-3.08635	0.272853	0.477012	-0.805679	-3.16774	1	1	-3.16379	-3.12179	0.257214	0.502717	NA	NA
VWA3B	ENSG00000168658	2.63983	-3.18551	0.528027	0.736314	-0.805678	-3.16774	1	1	-2.65833	-3.22125	0.504667	0.851982	NA	NA
ALOX15	ENSG00000161905	-1.35678	-2.99289	0.644304	0.830513	-0.805677	-3.16774	1	1	-0.87205	-2.85873	0.69171	1	NA	NA
CPB2	ENSG00000080618	0.566925	-2.34968	0.623009	0.817004	-0.805676	-3.16774	1	1	0.514365	-2.941	1	1	NA	NA
ME2	ENSG00000082212	0.0197611	6.54503	0.831657	0.972452	-0.805603	5.60258	1.41e-44	9.55e-43	-0.541385	5.76755	3.81364e-08	3.39385e-07	NA	NA
SLC17A9	ENSG00000101194	-2.69758	-3.18527	0.514056	0.730397	-0.805474	-3.16773	1	1	1.98779	-2.50489	0.0812144	0.194448	NA	NA
SEMG1	ENSG00000124233	NA	NA	NA	NA	-0.805471	-3.16773	1	1	0	-3.44361	1	1	NA	NA
NPHS1	ENSG00000161270	-1.9051	-3.29229	1	1	-0.805471	-3.16773	1	1	1.30433	-3.02865	0.630684	0.994587	NA	NA
C4orf19	ENSG00000154274	-0.0481903	-2.5333	1	1	-0.805469	-3.16773	1	1	0.00852549	-2.44348	1	1	NA	NA
STPG2	ENSG00000163116	1.6105	-2.90583	0.396403	0.616389	-0.805467	-3.16773	1	1	1.97484	-2.85856	0.225059	0.456642	NA	NA
MAP3K5	ENSG00000197442	-1.73881	-2.90512	0.410553	0.630472	-0.805464	-3.16773	1	1	0.00712138	-2.70654	1	1	NA	NA
FERMT1	ENSG00000101311	-0.841974	-3.08592	1	1	-0.805369	-3.16772	1	1	-0.363692	-2.78082	1	1	NA	NA
HOXA7	ENSG00000122592	-3.19761	-3.08597	0.271496	0.477012	-0.805368	-3.16772	1	1	0	-3.44361	1	1	NA	NA
SPCS3	ENSG00000129128	0.336744	7.38698	0.007866	0.0306397	-0.805302	6.01328	2.43e-26	6.42e-25	-1.59464	5.80245	1.1187e-47	2.56219e-45	NA	NA
FAM71A	ENSG00000162771	-1.89348	-3.29249	1	1	-0.80518	-3.16776	1	1	1.88452	-2.27358	0.0429419	0.113076	NA	NA
CXCL5	ENSG00000163735	-0.553769	-2.90556	1	1	-0.80518	-3.16776	1	1	1.989	-2.50492	0.0722353	0.176333	NA	NA
SLC5A5	ENSG00000105641	1.84027	-3.29262	1	1	-0.805179	-3.16776	1	1	3.84635	-2.94105	0.067231	0.1661	NA	NA
H3C13	ENSG00000183598	-0.847387	-3.08574	1	1	-0.805178	-3.16776	1	1	1.87836	-3.32812	1	1	NA	NA
ZNF679	ENSG00000197123	-0.0659471	-2.99318	1	1	-0.805178	-3.16776	1	1	0.79587	-3.12161	1	1	NA	NA
GABRA5	ENSG00000186297	-0.847387	-3.08574	1	1	-0.805177	-3.16776	1	1	-0.77681	-3.12183	1	1	NA	NA
CDHR5	ENSG00000099834	1.85243	-3.29243	1	1	-0.805177	-3.16776	1	1	-1.96154	-2.85852	0.232189	0.46715	NA	NA
NME8	ENSG00000086288	0.819471	-2.82271	0.705033	0.881967	-0.805176	-3.16776	1	1	3.17414	-3.12168	0.256945	0.502717	NA	NA
CASQ2	ENSG00000118729	-0.833212	-3.08608	1	1	-0.805174	-3.16776	1	1	-0.780152	-3.12174	1	1	NA	NA
BCL2L2-PABPN1	ENSG00000258643	-0.571661	-2.90502	1	1	-0.805173	-3.16776	1	1	0.253963	-2.5048	1	1	NA	NA
MIR5187	ENSG00000284035	NA	NA	NA	NA	-0.805172	-3.16776	1	1	0.00640176	-3.2212	1	1	NA	NA
TRARG1	ENSG00000184811	-0.387528	-1.40793	0.663539	0.84635	-0.805157	-1.07461	0.0772323	0.17761	0.849169	-1.60203	0.168653	0.359157	NA	NA
PPIAL4F	ENSG00000279782	-1.90502	-3.29229	1	1	-0.805072	-3.16775	1	1	1.87836	-3.32812	1	1	NA	NA
MIR6789	ENSG00000284129	-2.69304	-3.18543	0.514893	0.730397	-0.805072	-3.16775	1	1	-3.54009	-3.02856	0.129066	0.288325	NA	NA
SFRP4	ENSG00000106483	3.13774	-3.08619	0.273482	0.477597	-0.805071	-3.16775	1	1	0.38338	-2.78063	1	1	NA	NA
GLS2	ENSG00000135423	1.23915	-2.99273	0.643638	0.830513	-0.805071	-3.16775	1	1	1.3031	-3.02853	0.630383	0.994587	NA	NA
CGAS	ENSG00000164430	1.85223	-3.29243	1	1	-0.805071	-3.16775	1	1	1.97702	-2.85867	0.233542	0.468954	NA	NA
DYNLT3	ENSG00000165169	-0.849684	-3.08571	1	1	-0.80507	-3.16775	1	1	-0.337701	-2.22104	0.811396	1	NA	NA
ASB11	ENSG00000165192	0.444848	-2.90518	1	1	-0.80507	-3.16775	1	1	-3.83648	-2.94116	0.0655134	0.162733	NA	NA
BNIP5	ENSG00000189325	0.3993	-1.82373	0.600448	0.798277	-0.80507	-3.16775	1	1	0.0113945	-2.85874	1	1	NA	NA
VCX3A	ENSG00000169059	NA	NA	NA	NA	-0.80507	-3.16775	1	1	-1.872	-3.32809	1	1	NA	NA
COLEC11	ENSG00000118004	2.63134	-3.1857	0.516205	0.730397	-0.805066	-3.16775	1	1	1.88326	-2.27347	0.0417779	0.110555	NA	NA
ADGRF1	ENSG00000153292	2.16157	-2.74479	0.185251	0.36274	-0.805066	-3.16775	1	1	-1.8681	-3.32821	1	1	NA	NA
RAG2	ENSG00000175097	3.50957	-2.99325	0.139303	0.296571	-0.805066	-3.16775	1	1	0.00676393	-3.22118	1	1	NA	NA
MIR4467	ENSG00000284596	NA	NA	NA	NA	-0.805066	-3.16775	1	1	2.77748	-2.56905	0.0238514	0.0680137	NA	NA
ADGRG2	ENSG00000173698	-0.0680051	-2.99278	1	1	-0.805066	-3.16775	1	1	-3.83514	-2.94128	0.066257	0.164059	NA	NA
MUC6	ENSG00000184956	-1.90354	-3.29233	1	1	-0.805066	-3.16775	1	1	-0.910621	-2.63604	0.518383	0.861264	NA	NA
ANKFN1	ENSG00000153930	NA	NA	NA	NA	-0.805025	-3.16774	1	1	-2.41642	-2.7065	0.0759648	0.183779	NA	NA
ITLN2	ENSG00000158764	1.02649	-2.34928	0.30719	0.517766	-0.805025	-3.16774	1	1	-0.499684	-2.94099	1	1	NA	NA
LINGO3	ENSG00000220008	2.63135	-3.1857	0.516179	0.730397	-0.805025	-3.16774	1	1	3.17432	-3.12167	0.256814	0.502717	NA	NA
MIR221	ENSG00000207870	3.52665	-2.99285	0.187916	0.366585	-0.805025	-3.16774	1	1	0.797379	-3.12175	1	1	NA	NA
PRTN3	ENSG00000196415	-0.849	-3.08569	1	1	-0.805025	-3.16774	1	1	0.00868417	-3.2213	1	1	NA	NA
TBC1D28	ENSG00000189375	1.85211	-3.29243	1	1	-0.805025	-3.16774	1	1	1.87824	-3.32812	1	1	NA	NA
ZSCAN5C	ENSG00000204532	NA	NA	NA	NA	-0.805019	-3.16774	1	1	0	-3.44361	1	1	NA	NA
CYP26C1	ENSG00000187553	NA	NA	NA	NA	-0.805019	-3.16774	1	1	1.30488	-3.02861	0.630618	0.994587	NA	NA
CAGE1	ENSG00000164304	3.80732	-2.90578	0.0730445	0.182571	-0.805019	-3.16774	1	1	1.87824	-3.32812	1	1	NA	NA
MIR6869	ENSG00000284436	0.732285	-3.08585	1	1	-0.804987	-3.16778	1	1	0.0074269	-2.85854	1	1	NA	NA
MIR556	ENSG00000207729	NA	NA	NA	NA	-0.804987	-3.16778	1	1	0.553721	-2.56918	0.760994	1	NA	NA
SASH3	ENSG00000122122	2.00148	-1.90598	0.0121697	0.0440305	-0.804986	-3.16778	1	1	-1.96214	-2.85844	0.232208	0.46715	NA	NA
MIR1247	ENSG00000283857	NA	NA	NA	NA	-0.804944	-3.16778	1	1	-3.84121	-2.94092	0.0700889	0.172101	NA	NA
METTL11B	ENSG00000203740	-1.11118	-1.90515	0.227061	0.421825	-0.804943	-3.16778	1	1	-0.780206	-3.12171	1	1	NA	NA
CHRNA2	ENSG00000120903	-1.4932	-2.67093	0.321982	0.53325	-0.804943	-3.16778	1	1	-2.65325	-3.22137	0.510742	0.851982	NA	NA
SYT4	ENSG00000132872	0.305078	-2.74581	1	1	-0.804909	-3.16778	1	1	-3.54552	-3.02848	0.149435	0.32497	NA	NA
LOXHD1	ENSG00000167210	0.611892	-2.67145	0.748371	0.913045	-0.804909	-3.16778	1	1	-1.86815	-3.32821	1	1	NA	NA
EIF4EBP3	ENSG00000243056	1.2402	-2.99277	0.643771	0.830513	-0.804909	-3.16778	1	1	-0.364822	-2.78069	1	1	NA	NA
MUCL3	ENSG00000168631	-1.48753	-2.67052	0.317133	0.52809	-0.804909	-3.16778	1	1	-3.03841	-2.44383	0.0078786	0.0257013	NA	NA
RAB40AL	ENSG00000102128	2.14093	-2.74591	0.18431	0.361431	-0.804909	-3.16778	1	1	0.00863562	-2.5691	1	1	NA	NA
MUC4	ENSG00000145113	1.85171	-3.29245	1	1	-0.804895	-3.16777	1	1	-1.87201	-3.32809	1	1	NA	NA
GPRC5D	ENSG00000111291	-0.0530397	-2.8233	1	1	-0.804895	-3.16777	1	1	1.87825	-3.32812	1	1	NA	NA
MSH4	ENSG00000057468	2.35977	-2.67135	0.0855055	0.205216	-0.804894	-3.16777	1	1	2.42801	-1.74321	0.000477551	0.00208792	NA	NA
PDE1C	ENSG00000154678	1.56307	-2.60108	0.216514	0.406824	-0.804892	-3.16777	1	1	0	-3.44361	1	1	NA	NA
C19orf84	ENSG00000262874	-0.0606099	-2.99268	1	1	-0.804892	-3.16777	1	1	-1.28732	-3.02857	0.628936	0.994587	NA	NA
ABHD16B	ENSG00000183260	0.732005	-3.08587	1	1	-0.804892	-3.16777	1	1	0.0087621	-3.02864	1	1	NA	NA
P2RY6	ENSG00000171631	4.62398	-2.60056	0.0118955	0.0432414	-0.80489	-3.16777	1	1	0.00687074	-3.22118	1	1	NA	NA
RAB44	ENSG00000255587	0.727452	-3.08604	1	1	-0.804817	-3.16776	1	1	0.815797	-2.32848	0.442914	0.775798	NA	NA
MIR4641	ENSG00000266494	NA	NA	NA	NA	-0.804816	-3.16776	1	1	1.87773	-3.32814	1	1	NA	NA
TOMM6	ENSG00000214736	-0.0519766	-3.18541	1	1	-0.804816	-3.16776	1	1	0.00676184	-3.22118	1	1	NA	NA
CPA1	ENSG00000091704	0.233412	-2.60019	1	1	-0.804816	-3.16776	1	1	-2.65835	-3.22125	0.504535	0.851982	NA	NA
RHD	ENSG00000187010	-0.0590035	-2.40801	1	1	-0.804815	-3.16776	1	1	0.00901001	-2.85863	1	1	NA	NA
GRAPL	ENSG00000189152	1.23589	-2.99328	0.644427	0.830513	-0.804815	-3.16776	1	1	-1.87201	-3.32809	1	1	NA	NA
NMRK2	ENSG00000077009	0.601567	-2.67098	0.748771	0.913382	-0.804815	-3.16776	1	1	0	-3.44361	1	1	NA	NA
PDZD9	ENSG00000155714	2.63983	-3.18551	0.528029	0.736314	-0.804814	-3.16776	1	1	0	-3.44361	1	1	NA	NA
CCDC175	ENSG00000151838	-0.0526282	-3.18543	1	1	-0.804814	-3.16776	1	1	-1.86809	-3.32821	1	1	NA	NA
ST6GAL2	ENSG00000144057	-1.90513	-3.29229	1	1	-0.804813	-3.16776	1	1	0.00866079	-3.2213	1	1	NA	NA
CD5	ENSG00000110448	NA	NA	NA	NA	-0.804812	-3.16776	1	1	0	-3.44361	1	1	NA	NA
UNC119B	ENSG00000175970	-0.711598	7.12792	2.21023e-13	1.19923e-11	-0.804802	6.73827	6.42e-73	1.12e-70	-0.317116	6.6628	2.95252e-05	0.000165465	NA	NA
NEURL3	ENSG00000163121	1.85168	-3.29245	1	1	-0.804709	-3.16777	1	1	0	-3.44361	1	1	NA	NA
PTGER3	ENSG00000050628	1.85243	-3.29243	1	1	-0.804708	-3.16777	1	1	2.66632	-3.22123	0.510489	0.851982	NA	NA
LGALS7	ENSG00000205076	-1.89372	-3.29249	1	1	-0.804706	-3.16777	1	1	-1.86821	-3.32821	1	1	NA	NA
HBA1	ENSG00000206172	1.84048	-3.29262	1	1	-0.804679	-3.16777	1	1	-3.16589	-3.12167	0.257078	0.502717	NA	NA
QRFPR	ENSG00000186867	NA	NA	NA	NA	-0.804678	-3.16777	1	1	-2.65805	-3.22127	0.504417	0.851982	NA	NA
GASK1A	ENSG00000144649	-3.57642	-2.99268	0.144346	0.303858	-0.804676	-3.16777	1	1	1.87824	-3.32812	1	1	NA	NA
SLC25A47	ENSG00000140107	1.85245	-3.29243	1	1	-0.804674	-3.16777	1	1	3.54941	-3.02852	0.132362	0.293665	NA	NA
FASLG	ENSG00000117560	2.63826	-3.18555	0.529332	0.736314	-0.804542	-3.16776	1	1	0	-3.44361	1	1	NA	NA
TMIGD3	ENSG00000121933	2.63654	-3.18553	0.515817	0.730397	-0.804541	-3.16776	1	1	0.795874	-3.12164	1	1	NA	NA
LRRC32	ENSG00000137507	1.6102	0.0811717	7.66563e-06	8.31292e-05	-0.803622	-0.699525	0.0345397	0.0870782	-1.24074	-0.899612	0.00479782	0.0165256	NA	NA
DLGAP3	ENSG00000116544	0.592338	2.03499	0.0293709	0.0895358	-0.80336	1.92008	1.41e-08	9.66e-08	-0.766765	1.04402	0.0299027	0.0827116	NA	NA
JAG2	ENSG00000184916	0.365172	3.22873	0.114722	0.25696	-0.803226	4.07928	9.25e-19	1.58e-17	-0.518915	2.90307	0.000892615	0.00367448	NA	NA
KISS1R	ENSG00000116014	-1.96019	0.756383	3.0193e-07	4.78619e-06	-0.802326	1.78325	2.15e-05	9.73e-05	-0.244228	-0.0277935	0.517447	0.860224	NA	NA
B9D1	ENSG00000108641	0.837606	3.38108	7.81504e-08	1.41979e-06	-0.801574	3.25898	8.13e-17	1.2e-15	0.0447779	3.16831	0.782883	1	NA	NA
GALNT13	ENSG00000144278	-0.84901	3.35992	6.35057e-06	7.03785e-05	-0.801281	2.5661	3e-10	2.49e-09	-1.02584	2.51048	1.2879e-10	1.60063e-09	NA	NA
FZD2	ENSG00000180340	-0.0802388	7.52655	0.420417	0.639726	-0.800915	7.50047	2.08e-90	5.42e-88	-0.516629	7.28133	2.32839e-07	1.8579e-06	NA	NA
GPC6	ENSG00000183098	0.0240212	4.54378	0.88619	1	-0.800333	3.90753	2.63e-22	5.58e-21	-1.34631	4.60032	2.50206e-39	3.59641e-37	NA	NA
STARD8	ENSG00000130052	0.745673	4.21056	0.00744953	0.0292429	-0.799979	3.48012	6.3e-15	7.96e-14	-0.438386	3.45604	0.00268701	0.00990848	NA	NA
CASP10	ENSG00000003400	0.337242	-1.23809	0.581015	0.780788	-0.799904	-1.98715	0.289754	0.549954	-2.40226	-1.74382	0.000804766	0.00334189	NA	NA
FGD3	ENSG00000127084	-0.483779	-1.94813	0.720186	0.892576	-0.799831	-1.9872	0.290791	0.550819	0.402362	-2.328	0.795043	1	NA	NA
GPR150	ENSG00000178015	1.9093	-2.82334	0.254729	0.457432	-0.799804	-1.98721	0.290099	0.55051	-1.29069	-3.02843	0.635132	0.99944	NA	NA
TRNP1	ENSG00000253368	0.441016	4.14761	0.0109905	0.0405351	-0.799627	3.23298	3.26e-17	4.96e-16	-0.362957	3.53408	0.00577977	0.019546	NA	NA
SEMA7A	ENSG00000138623	0.297337	4.5456	0.100682	0.232628	-0.799464	4.58022	4.52e-27	1.25e-25	0.371453	4.47534	0.00177699	0.00683701	NA	NA
SPAG6	ENSG00000077327	1.16475	-0.364376	0.0161046	0.0554752	-0.799237	-1.34668	0.120581	0.262855	0.279992	-1.00635	0.602877	0.967255	NA	NA
FAM3D	ENSG00000198643	-0.0519818	-3.18541	1	1	-0.799218	-1.9872	0.291592	0.551235	0.466034	-2.4436	0.779519	1	NA	NA
ARMCX5-GPRASP2	ENSG00000286237	0.260115	-1.21198	0.689664	0.869691	-0.798887	-0.566743	0.0261171	0.0678297	-0.620234	-0.688933	0.114269	0.260425	NA	NA
CLEC18A	ENSG00000157322	-0.190952	-1.03715	0.739888	0.908302	-0.798781	-0.566734	0.0292006	0.0749318	-0.433819	-1.19593	0.397219	0.712386	NA	NA
VWA7	ENSG00000204396	0.33948	-0.637134	0.498895	0.719015	-0.798673	-0.293224	0.0132932	0.0368034	0.655367	0.455824	0.0176258	0.0520779	NA	NA
YJU2	ENSG00000105248	-0.246392	3.97443	0.070782	0.178434	-0.79819	4.20345	7.43e-30	2.39e-28	-0.466747	4.01687	0.000211959	0.000995862	NA	NA
TMEM132A	ENSG00000006118	-0.220138	6.42329	0.0528406	0.142183	-0.798085	6.80989	2.91e-50	2.53e-48	0.593468	7.27743	4.93186e-08	4.3189e-07	NA	NA
IRX1	ENSG00000170549	-0.935696	3.92413	2.06099e-06	2.6364e-05	-0.797618	4.7199	1.95e-34	7.83e-33	0.303968	4.11715	0.0545681	0.139001	NA	NA
CMTM7	ENSG00000153551	-0.552374	5.24858	3.7884e-06	4.45861e-05	-0.797208	5.01168	1.88e-34	7.54e-33	-0.147561	5.04157	0.207786	0.428186	NA	NA
CCN1	ENSG00000142871	0.780558	6.20308	7.23181e-07	1.03846e-05	-0.795434	6.31858	6.24e-32	2.23e-30	-2.36279	6.80737	2.49627e-85	2.73827e-82	NA	NA
HOMER1	ENSG00000152413	0.190543	4.81029	0.0969873	0.225866	-0.795187	3.80636	1.11e-22	2.41e-21	-0.599013	3.89196	1.14106e-06	8.11393e-06	NA	NA
ZNF114	ENSG00000178150	-0.0245423	3.13613	0.915928	1	-0.795037	3.00256	2.73e-15	3.55e-14	-1.10293	2.62441	3.61316e-10	4.2188e-09	NA	NA
ZNF519	ENSG00000175322	-0.293122	3.22667	0.114675	0.25696	-0.794512	2.54623	5.19e-11	4.68e-10	-0.362995	2.76719	0.0115046	0.0357737	NA	NA
NFE2L3	ENSG00000050344	0.307354	4.15505	0.0362883	0.105834	-0.793559	3.08566	7.45e-13	7.94e-12	-0.641007	2.88638	0.000139135	0.000680556	NA	NA
H2AC20	ENSG00000184260	-1.59076	0.182367	1.30748e-05	0.000132543	-0.792393	0.693709	0.000186674	0.000735891	-0.587255	-0.7063	0.140001	0.307504	NA	NA
QTRT1	ENSG00000213339	-0.238043	4.31337	0.0707595	0.178405	-0.791805	4.36782	1.73e-15	2.29e-14	0.626724	4.94316	7.6389e-12	1.13317e-10	NA	NA
CNTNAP3	ENSG00000106714	0.593838	4.08698	0.0095287	0.0359472	-0.790562	3.80825	2.26e-21	4.51e-20	-1.05364	4.30859	6.8622e-22	2.79886e-20	NA	NA
ADA	ENSG00000196839	-0.0770699	4.83639	0.558489	0.759416	-0.789282	5.26	3.99e-44	2.68e-42	-0.447051	4.72559	3.78425e-06	2.47634e-05	NA	NA
ID1	ENSG00000125968	0.506782	-0.822875	0.333719	0.54631	-0.7892	-0.229111	0.0119407	0.033486	-0.97944	-0.68872	0.0133918	0.0409554	NA	NA
GPRC5A	ENSG00000013588	-0.410973	-2.1852	0.823085	0.965907	-0.788921	-1.68229	0.20685	0.417102	-1.51863	-1.85861	0.0275965	0.0771517	NA	NA
NXPH4	ENSG00000182379	-0.0831371	-0.210003	0.889717	1	-0.788733	0.326441	0.00149748	0.00502422	-1.43881	0.43779	2.99662e-07	2.34004e-06	NA	NA
E2F1	ENSG00000101412	-0.314304	6.02638	0.00136305	0.00712319	-0.78821	6.59589	1.53e-63	2.12e-61	-0.911727	5.76185	1.06316e-22	4.71453e-21	NA	NA
CEMIP	ENSG00000103888	1.60443	0.16068	0.000103104	0.000793098	-0.787874	-0.489701	0.0269658	0.0698249	0.280699	0.79133	0.22955	0.462849	NA	NA
CCNB3	ENSG00000147082	0.810103	-0.0166565	0.0377813	0.109262	-0.787533	-0.966049	0.0670933	0.156802	0.158381	-1.38481	0.882305	1	NA	NA
TAFA5	ENSG00000219438	0.0324171	3.12987	0.894309	1	-0.78615	2.94961	5.09e-13	5.52e-12	-0.72613	2.12259	0.000408228	0.00181297	NA	NA
ITGB5	ENSG00000082781	0.170139	6.87048	0.0756328	0.187419	-0.786067	6.36397	7.74e-38	3.82e-36	-0.671659	6.32294	7.33943e-17	1.90496e-15	NA	NA
UBE2E1	ENSG00000170142	-0.175163	6.41259	0.136777	0.293076	-0.785469	5.18189	1.19e-39	6.3e-38	-0.105379	5.30593	0.268459	0.519954	yes	NA
NCAN	ENSG00000130287	0.0745091	6.38313	0.566776	0.767071	-0.784969	5.42762	1.68e-37	8.08e-36	0.904671	5.56739	3.3729e-09	3.46295e-08	NA	NA
TRMT10C	ENSG00000174173	-0.190097	4.68104	0.11334	0.254563	-0.784443	3.54901	7.67e-18	1.23e-16	0.309348	3.77447	0.014135	0.042901	NA	NA
THOC3	ENSG00000051596	-0.115184	3.58985	0.550658	0.753074	-0.783881	3.66929	5.91e-22	1.22e-20	-0.490699	3.57172	8.93437e-05	0.000454504	NA	NA
PRDX3	ENSG00000165672	0.309612	7.48289	0.00162189	0.00823369	-0.782929	6.55668	2.31e-43	1.47e-41	-0.24054	6.61548	0.00153014	0.00598182	yes	NA
DHFR	ENSG00000228716	-0.146053	6.14945	0.159944	0.325586	-0.782765	5.78767	9.31e-35	3.81e-33	-0.944395	5.03657	1.57863e-18	4.92541e-17	NA	NA
PPARGC1B	ENSG00000155846	0.447609	3.70938	0.0139817	0.0493817	-0.782658	2.54383	1.15e-10	9.95e-10	-1.34766	1.89636	1.04077e-13	1.9078e-12	NA	NA
GFOD1	ENSG00000145990	0.348805	2.89809	0.0799906	0.195432	-0.782542	2.23614	2.03e-09	1.53e-08	-0.0271705	3.01227	0.867193	1	NA	NA
SYT16	ENSG00000139973	0.283909	-1.53356	0.668681	0.850795	-0.782494	-1.43073	0.147736	0.311998	-0.975875	-0.858942	0.0200778	0.0583874	NA	NA
TSPAN18	ENSG00000157570	0.567148	6.06919	0.00119823	0.00639411	-0.781818	5.01812	1.51e-43	9.83e-42	-0.427513	5.78374	1.13557e-05	6.82654e-05	NA	NA
CMTM1	ENSG00000089505	-0.161983	1.08281	0.540628	0.744352	-0.781672	2.12036	1.38e-08	9.5e-08	-0.573506	1.65773	0.00190149	0.00727307	NA	NA
LIPE	ENSG00000079435	-0.190697	3.09651	0.289959	0.498177	-0.781412	3.28794	8.82e-17	1.3e-15	-0.44491	3.08351	0.00674532	0.0224324	NA	NA
COL2A1	ENSG00000139219	0.293881	9.83781	0.0352721	0.103365	-0.780787	9.77335	1.81e-56	1.96e-54	-0.708996	10.0288	8.82692e-20	3.09195e-18	NA	NA
DNMT3B	ENSG00000088305	-0.653461	6.03753	7.5579e-11	2.65084e-09	-0.780703	5.61811	7.29e-41	4.05e-39	0.0109379	5.12822	0.913486	1	NA	NA
TMEM189	ENSG00000240849	0.219389	5.1067	0.056446	0.149581	-0.780429	4.96802	4.88e-36	2.13e-34	-0.613851	5.13288	9.03838e-10	1.00201e-08	NA	NA
PACSIN3	ENSG00000165912	-0.000521425	2.64244	1	1	-0.780412	3.36811	6.34e-19	1.1e-17	-1.16888	2.67625	1.47567e-15	3.35763e-14	NA	NA
RAI14	ENSG00000039560	-0.282179	7.11989	0.00463929	0.0199661	-0.779683	6.53769	3.87e-61	4.98e-59	-0.939813	6.58786	1.92382e-33	1.79804e-31	NA	NA
ERO1B	ENSG00000086619	0.567595	3.05218	0.0309691	0.0934738	-0.779489	1.74263	1.99e-06	1.03e-05	-0.298394	2.46747	0.129901	0.289867	NA	NA
SNX12	ENSG00000147164	-0.0810522	5.69935	0.451168	0.671074	-0.77851	5.28347	3.89e-32	1.41e-30	-0.516353	5.47021	1.98459e-09	2.09432e-08	NA	NA
MEPCE	ENSG00000146834	-0.0370394	6.13368	0.722215	0.894005	-0.778199	6.03526	1.81e-58	2.13e-56	0.245968	6.16057	0.0110454	0.0344933	NA	NA
CABP1	ENSG00000157782	0.643153	3.17419	0.000166386	0.00120156	-0.778179	2.03667	5.93e-09	4.24e-08	-1.20219	1.4661	5.66626e-10	6.46394e-09	NA	NA
SYPL2	ENSG00000143028	-0.207789	-1.18602	0.707226	0.88309	-0.778031	-1.21664	0.109402	0.241363	0.24652	-1.12178	0.691694	1	NA	NA
TUBGCP3	ENSG00000126216	-0.106834	5.66443	0.27972	0.484758	-0.77758	5.59201	4.15e-48	3.3e-46	-0.583483	5.47463	6.84927e-11	8.87764e-10	NA	NA
OCSTAMP	ENSG00000149635	0.798114	1.39228	0.00119786	0.00639411	-0.776156	0.646827	0.000766517	0.00270959	-0.742159	0.847867	0.00235303	0.00880306	NA	NA
DPY19L3	ENSG00000178904	0.317694	6.65918	0.00128481	0.00677784	-0.775538	5.50166	2.22e-41	1.27e-39	-0.443649	5.82101	4.96759e-07	3.74501e-06	NA	NA
TMEM108	ENSG00000144868	-0.920232	-0.842141	0.0440468	0.12358	-0.775255	-1.03017	0.0826547	0.188664	-0.319025	-1.50567	0.637927	1	NA	NA
ISOC2	ENSG00000063241	-0.228555	4.11874	0.0785425	0.192797	-0.774162	4.62323	1.41e-30	4.73e-29	-0.513186	4.20431	0.000414349	0.0018382	NA	NA
ALK	ENSG00000171094	0.748618	2.73541	0.017046	0.0580981	-0.773819	2.16845	3.08e-07	1.79e-06	-0.34482	2.86359	0.0659431	0.163559	NA	NA
ZNF680	ENSG00000173041	0.0463426	3.33803	0.809079	0.955391	-0.773408	1.64996	1.22e-06	6.53e-06	-0.290879	1.88051	0.178048	0.37567	NA	NA
RFC3	ENSG00000133119	-0.195117	5.87761	0.0799744	0.195422	-0.773138	5.09943	1.29e-37	6.22e-36	-0.892506	4.80057	1.49744e-15	3.40345e-14	NA	yes
TAC3	ENSG00000166863	-1.38668	-2.46852	0.281479	0.48718	-0.773092	-2.55107	0.550311	0.90278	0.811548	-2.328	0.458056	0.797961	NA	NA
INSYN1	ENSG00000205363	1.44369	2.99075	5.79629e-10	1.67357e-08	-0.773057	2.51799	6.73e-11	5.98e-10	-0.490469	2.11335	0.00291642	0.0106732	NA	NA
RGPD8	ENSG00000169629	0.615712	-1.46939	0.336765	0.549849	-0.773052	-2.55106	0.550513	0.90278	-0.661995	-2.70669	0.730516	1	NA	NA
ANXA9	ENSG00000143412	3.10556	-1.86457	0.000244867	0.00166565	-0.773011	-2.55109	0.550752	0.90292	0.763989	-2.50504	0.561099	0.914543	NA	NA
SRGN	ENSG00000122862	1.90518	-2.8232	0.241399	0.440489	-0.772978	-2.55109	0.550996	0.90292	0.0143333	-2.56937	1	1	NA	NA
CCL27	ENSG00000213927	-0.0612942	-2.67099	1	1	-0.772976	-2.55109	0.550505	0.90278	0.0104916	-2.32822	1	1	NA	NA
CLEC3B	ENSG00000163815	-1.90507	-3.29229	1	1	-0.772965	-2.55109	0.551009	0.90292	1.64609	-2.63635	0.195467	0.406336	NA	NA
MATK	ENSG00000007264	1.73491	-2.53425	0.170827	0.342523	-0.772965	-2.55109	0.551015	0.90292	-0.661182	-2.70681	0.731617	1	NA	NA
ARHGAP20	ENSG00000137727	0.790478	-1.99293	0.307986	0.518569	-0.772948	-2.55108	0.550305	0.90278	-3.16705	-3.12159	0.256013	0.502717	NA	NA
FGL1	ENSG00000104760	-1.18429	-2.53355	0.409191	0.629456	-0.772925	-2.55104	0.551016	0.90292	1.99156	-2.50507	0.07252	0.176862	NA	NA
CPA5	ENSG00000158525	-0.06464	-1.90445	1	1	-0.772925	-2.55104	0.551018	0.90292	0.383256	-2.78065	1	1	NA	NA
PLXNA4	ENSG00000221866	-1.49022	-2.67071	0.312973	0.524346	-0.772861	-2.55107	0.550515	0.90278	-1.75939	-2.32778	0.134102	0.296379	NA	NA
FOXO1	ENSG00000150907	-0.0580047	6.32846	0.586727	0.785956	-0.772667	5.71638	8.08e-39	4.13e-37	-0.716159	5.87373	1.08966e-18	3.45673e-17	NA	NA
VSNL1	ENSG00000163032	-0.0697502	-2.82348	1	1	-0.772644	-2.55114	0.553423	0.905942	-0.926637	-2.44374	0.403766	0.721289	NA	NA
UQCRH	ENSG00000173660	-0.179022	6.59784	0.0763536	0.188569	-0.772631	6.28575	1.15e-23	2.61e-22	-0.0726978	6.1252	0.354934	0.654196	NA	NA
LAYN	ENSG00000204381	4.0621	-2.8231	0.0602208	0.157202	-0.772116	-2.55111	0.554209	0.907014	-1.95914	-2.85858	0.225087	0.456642	NA	NA
C1QL1	ENSG00000131094	-0.841989	0.128867	0.0280307	0.0863127	-0.771908	1.43323	6.83e-05	0.000286868	-1.67843	0.00485606	1.22384e-07	1.01582e-06	NA	NA
E2F8	ENSG00000129173	-0.667855	3.32066	0.00025543	0.00172878	-0.771277	3.74603	7.69e-16	1.05e-14	-0.820808	3.30411	9.85908e-10	1.08779e-08	NA	yes
OCIAD1	ENSG00000109180	0.0628288	6.92879	0.517113	0.731257	-0.771223	5.79356	1.5e-41	8.75e-40	0.0555127	6.14155	0.520006	0.863338	NA	NA
DIRAS3	ENSG00000162595	-0.296968	-0.158602	0.497818	0.71791	-0.771063	-0.717163	0.0462328	0.112991	0.29275	-0.653638	0.509516	0.851982	NA	NA
ST14	ENSG00000149418	-0.598317	0.615987	0.0546332	0.145866	-0.770987	1.16407	5.91e-05	0.000250864	-1.60714	0.0471043	6.24854e-07	4.63294e-06	NA	NA
SMYD5	ENSG00000135632	-0.0568728	5.42548	0.606965	0.803176	-0.770352	5.39254	2.18e-41	1.25e-39	0.0457037	5.49747	0.604348	0.969208	NA	NA
RIMS3	ENSG00000117016	-0.362429	4.16199	0.194214	0.375135	-0.770288	4.6287	5.78e-26	1.5e-24	-0.268587	4.551	0.00490692	0.0168568	NA	NA
CDH8	ENSG00000150394	0.382954	3.99201	0.0438981	0.123272	-0.769382	3.41842	8.7e-15	1.09e-13	-0.745552	4.33892	9.49032e-14	1.74887e-12	NA	NA
TMEM132C	ENSG00000181234	0.491705	6.80669	1.34456e-05	0.000135877	-0.768707	6.20467	8.4e-44	5.49e-42	0.415277	6.85769	3.41485e-05	0.000188786	NA	NA
ROR2	ENSG00000169071	0.0259792	6.92971	0.865337	0.998048	-0.767764	6.88473	2.27e-53	2.21e-51	-0.252918	6.52485	0.00159261	0.00619854	NA	NA
MEST	ENSG00000106484	-0.877278	7.70798	3.60416e-14	2.25003e-12	-0.767249	7.70389	1.92e-66	2.82e-64	-0.260999	7.69875	0.00179833	0.006914	NA	NA
ARHGAP25	ENSG00000163219	-0.707479	-2.08593	0.556485	0.75771	-0.766895	-2.12043	0.362035	0.658884	-1.62616	-2.63623	0.187062	0.391913	NA	NA
PAQR9	ENSG00000188582	1.01766	-1.34949	0.0794212	0.194452	-0.766711	-2.12052	0.364448	0.662523	-0.337331	-2.22109	0.808229	1	NA	NA
CKMT1A	ENSG00000223572	0.299586	-0.929051	0.62598	0.819093	-0.766565	-2.12046	0.363817	0.661492	-0.710653	-1.56906	0.248313	0.492748	NA	NA
PCYOX1L	ENSG00000145882	0.14821	4.95899	0.220312	0.41178	-0.766453	4.71181	1.23e-35	5.27e-34	-0.225211	4.69412	0.019916	0.0579734	NA	NA
NT5M	ENSG00000205309	0.2733	1.88248	0.252505	0.455208	-0.766017	2.07768	3.92e-08	2.55e-07	-1.02792	1.08995	1.17268e-06	8.3246e-06	NA	NA
POGLUT1	ENSG00000163389	-0.0612093	4.56576	0.617318	0.811873	-0.765541	3.65561	3.51e-20	6.56e-19	0.253922	4.10331	0.0202165	0.0587169	NA	NA
HMBS	ENSG00000256269	0.300848	5.29319	0.00788953	0.0307166	-0.765206	4.97001	2.89e-39	1.51e-37	0.276977	4.947	0.00554467	0.0188519	NA	NA
DUSP2	ENSG00000158050	-0.536733	-0.925497	0.319265	0.530326	-0.764944	0.115364	0.00413404	0.0127836	-1.62692	-0.458984	9.80986e-06	5.97478e-05	NA	NA
LRRC17	ENSG00000128606	-1.08292	6.22024	1.43673e-11	5.69374e-10	-0.76447	5.5899	1.08e-41	6.31e-40	0.0915302	5.35863	0.373943	0.682821	NA	NA
PKP2	ENSG00000057294	-0.247301	1.17218	0.608531	0.804564	-0.764465	1.03923	0.000305837	0.00116001	-0.813751	1.27942	3.79853e-05	0.000207629	NA	NA
TMEM229B	ENSG00000198133	0.687298	-1.13519	0.20777	0.394438	-0.764102	-1.7892	0.252344	0.489926	0.658792	-1.09772	0.175174	0.370545	NA	NA
AMPD2	ENSG00000116337	0.257779	6.82674	0.00630725	0.0255146	-0.763619	6.84655	1.27e-47	9.74e-46	0.366998	7.26577	5.91404e-05	0.000311579	NA	NA
FAM181A	ENSG00000140067	-0.210246	3.20313	0.359477	0.575996	-0.763567	3.21927	9.68e-15	1.2e-13	0.342268	3.03566	0.0343641	0.093452	NA	NA
HPRT1	ENSG00000165704	0.152564	4.46247	0.239728	0.438977	-0.763437	3.11096	1.03e-14	1.28e-13	-0.611478	3.06599	0.000665129	0.00281761	yes	NA
MATR3	ENSG00000015479	0.234455	2.75309	0.197466	0.379728	-0.762789	1.30495	2.9e-05	0.000128681	0.108466	1.35968	0.618883	0.987674	NA	NA
GALNT17	ENSG00000185274	0.436778	4.88667	0.000906024	0.00505402	-0.762727	4.8375	1.71e-32	6.31e-31	-0.714999	5.18234	1.82063e-08	1.69324e-07	NA	NA
H1-0	ENSG00000189060	-0.426225	8.84082	8.77983e-05	0.000690472	-0.761906	8.68431	1.8e-68	2.78e-66	-0.456792	8.06116	3.48244e-10	4.07758e-09	NA	NA
GNB1L	ENSG00000185838	-0.741762	1.63863	0.0148542	0.0520091	-0.760842	2.49576	2.28e-10	1.92e-09	-0.445484	2.33032	0.055208	0.140425	NA	NA
DUSP15	ENSG00000149599	0.743494	1.07608	0.00358992	0.0160613	-0.760252	1.39309	7.28e-06	3.52e-05	0.097383	1.05917	0.713176	1	NA	NA
MRPL35	ENSG00000132313	-0.0344239	5.13374	0.760751	0.92174	-0.760141	4.60204	1.19e-31	4.18e-30	-0.228263	4.63863	0.0424447	0.112092	NA	NA
BTBD17	ENSG00000204347	-0.0552958	2.8387	0.786988	0.940141	-0.759567	3.16044	5.68e-13	6.14e-12	-0.26025	2.07754	0.386424	0.696776	NA	NA
RUSC1	ENSG00000160753	-0.714472	5.35948	1.00603e-10	3.41017e-09	-0.759305	5.79692	2.35e-35	9.83e-34	0.143111	5.90454	0.107087	0.246212	NA	NA
ANP32A	ENSG00000140350	-0.286881	7.98039	0.00272039	0.0126907	-0.757794	7.53604	9.08e-67	1.34e-64	0.134306	7.39762	0.0809584	0.193969	NA	NA
ZNF730	ENSG00000183850	-0.451532	3.43514	0.00502908	0.0212256	-0.75696	2.02381	1.56e-08	1.06e-07	0.0702507	2.36959	0.745731	1	NA	NA
GINS3	ENSG00000181938	0.1493	4.70644	0.249068	0.450821	-0.756831	4.46429	1.82e-31	6.36e-30	-0.633824	3.86098	3.97968e-09	4.04805e-08	NA	yes
C5orf34	ENSG00000172244	0.324243	3.70567	0.0311412	0.093853	-0.756816	2.73478	1.87e-12	1.92e-11	-0.933518	2.35308	2.5418e-07	2.00668e-06	NA	NA
HAPLN3	ENSG00000140511	0.242353	1.92111	0.319586	0.530692	-0.756753	2.38931	6.5e-07	3.63e-06	-0.753837	1.72008	4.47303e-05	0.000240959	NA	NA
CAP2	ENSG00000112186	-0.213836	5.83861	0.0727353	0.182165	-0.755709	5.14494	1.95e-29	6.15e-28	-0.559631	5.78094	1.17371e-11	1.70232e-10	NA	NA
XPO6	ENSG00000169180	0.132503	7.08502	0.134149	0.289375	-0.755479	6.97602	4.12e-63	5.54e-61	-0.586255	6.99479	3.4184e-14	6.68979e-13	NA	NA
CSKMT	ENSG00000214756	0.237723	1.24656	0.427121	0.646384	-0.754952	1.36842	0.000206465	0.000809773	0.43387	1.46765	0.0203094	0.0589538	NA	NA
VKORC1L1	ENSG00000196715	-0.35513	5.95104	0.000199769	0.00140133	-0.754839	5.41167	5.44e-44	3.6e-42	-0.662442	5.44134	2.59288e-14	5.16643e-13	NA	NA
PHYHIP	ENSG00000168490	-0.110609	0.61889	0.791439	0.943437	-0.754441	0.210922	0.00275032	0.00878903	1.25244	-0.157287	0.000250285	0.00115973	NA	NA
TRAPPC9	ENSG00000167632	0.218241	4.15353	0.141914	0.300459	-0.754201	4.02629	2.22e-17	3.45e-16	0.219601	4.35085	0.0306772	0.0846404	NA	NA
C5orf24	ENSG00000181904	-0.415855	5.93574	0.000133759	0.000994366	-0.752882	4.93134	3.07e-34	1.22e-32	0.459135	5.63471	1.00859e-06	7.22122e-06	NA	NA
CDC42SE2	ENSG00000158985	-0.539796	5.38902	1.43291e-06	1.90064e-05	-0.752756	4.58898	1.17e-21	2.36e-20	-0.53948	4.57294	1.79623e-07	1.45897e-06	NA	NA
TUBB6	ENSG00000176014	-0.52073	6.47427	2.99324e-08	5.9311e-07	-0.751565	6.89398	3.07e-64	4.3e-62	-0.635687	6.81511	1.13335e-12	1.8483e-11	NA	NA
FABP5	ENSG00000164687	-1.48048	1.95857	2.25292e-08	4.53077e-07	-0.751268	1.99189	8.58e-07	4.69e-06	-1.49731	1.18532	2.86034e-11	3.9092e-10	NA	NA
CTNNAL1	ENSG00000119326	-0.486239	5.94741	4.97801e-05	0.000424746	-0.750951	4.97026	1.18e-29	3.75e-28	-0.46511	4.63723	0.000288469	0.00132167	NA	NA
CHGB	ENSG00000089199	0.49881	2.05535	0.0513978	0.139334	-0.750901	2.17361	5.76e-08	3.68e-07	-1.7119	1.96821	4.65175e-18	1.38108e-16	NA	NA
ALG13	ENSG00000101901	0.167191	5.18779	0.134611	0.290011	-0.750288	4.40514	6.47e-27	1.77e-25	-0.210316	4.94394	0.0229487	0.0656912	NA	NA
VAMP2	ENSG00000220205	0.0152682	5.73979	0.885959	1	-0.750193	5.76115	1.79e-40	9.83e-39	-0.572155	5.77529	9.77026e-12	1.43605e-10	NA	NA
MBLAC2	ENSG00000176055	0.431931	3.35452	0.0203544	0.0669754	-0.749694	2.28747	2.99e-09	2.22e-08	-0.668538	1.91711	9.71497e-05	0.00048933	NA	NA
SLC9A3R1	ENSG00000109062	0.362054	6.16987	0.00862992	0.0331322	-0.746926	5.87789	7.81e-39	4e-37	-0.260624	5.71433	0.00904643	0.029007	NA	NA
CITED1	ENSG00000125931	-0.0379554	1.56397	0.933362	1	-0.746377	1.98924	9.92e-08	6.14e-07	-0.396458	1.03712	0.0664744	0.164466	NA	NA
TMEM14B	ENSG00000137210	0.0455985	5.05416	0.687412	0.86807	-0.744768	4.3633	7.08e-27	1.94e-25	0.117922	4.12334	0.281875	0.540364	NA	NA
SUMF1	ENSG00000144455	0.361742	3.42563	0.0212822	0.0694055	-0.743688	3.57731	2.99e-17	4.58e-16	0.044806	3.84473	0.689564	1	NA	NA
PTGDR2	ENSG00000183134	1.77539	-1.82406	0.0159119	0.055004	-0.743232	-1.37418	0.160246	0.334524	0.462797	-1.60173	0.509162	0.851982	NA	NA
SKP2	ENSG00000145604	-0.348672	6.71537	0.000114493	0.00087117	-0.743188	6.11741	1.53e-36	6.85e-35	-0.71978	5.57514	2.62365e-14	5.22104e-13	NA	NA
ZNF738	ENSG00000172687	-0.412346	5.53004	6.22941e-05	0.000514157	-0.742024	5.0871	1.04e-38	5.3e-37	-0.325902	4.86156	0.00068175	0.00288014	NA	NA
MFSD2A	ENSG00000168389	-0.574289	4.53825	4.60729e-05	0.000397732	-0.741555	4.69533	4.38e-28	1.29e-26	-0.892716	4.14589	1.23134e-10	1.5349e-09	NA	NA
MAP4K3	ENSG00000011566	-0.378518	7.30351	0.0308309	0.093074	-0.741088	6.25551	2.71e-42	1.64e-40	-0.764209	6.55596	1.21131e-12	1.96468e-11	NA	NA
CBX2	ENSG00000173894	-1.16817	6.71729	2.80992e-37	2.67257e-34	-0.740664	7.16034	1.07e-57	1.23e-55	0.273941	6.87188	0.00471028	0.0162536	NA	NA
CRYZ	ENSG00000116791	-0.0896848	4.26673	0.517342	0.731368	-0.740554	3.34591	2.06e-14	2.5e-13	-1.02594	3.54031	5.95839e-14	1.12793e-12	NA	NA
KPNA3	ENSG00000102753	-0.216958	6.63178	0.0183484	0.0616021	-0.740376	5.72768	1.73e-27	4.93e-26	-0.947679	5.62239	1.56211e-20	5.80347e-19	NA	NA
C2orf80	ENSG00000188674	0.610692	-0.585274	0.215885	0.40603	-0.740008	-1.6152	0.218873	0.437872	0.412033	-1.70628	0.588759	0.950423	NA	NA
MYH7	ENSG00000092054	1.35392	0.290177	7.15874e-05	0.000580489	-0.739731	-1.61524	0.219773	0.438791	1.29205	-1.02856	0.010088	0.0319001	NA	NA
TENM4	ENSG00000149256	0.454427	5.60582	4.03901e-05	0.000355508	-0.739302	4.77915	9.85e-17	1.44e-15	-0.48773	5.52753	1.18145e-06	8.37546e-06	NA	NA
TES	ENSG00000135269	-0.46994	5.97171	0.00212201	0.0103066	-0.737765	5.80895	3.3e-45	2.31e-43	-0.706384	5.82983	2.24858e-16	5.54615e-15	NA	NA
ATP13A3	ENSG00000133657	0.670417	6.88148	6.09832e-13	3.04333e-11	-0.737721	5.99228	2.09e-34	8.36e-33	-0.567123	6.25263	3.48353e-11	4.68714e-10	NA	NA
MDFI	ENSG00000112559	0.055289	6.1908	0.738561	0.907382	-0.736135	6.30846	5.12e-32	1.84e-30	0.182479	5.90964	0.077798	0.187388	NA	NA
PCDH19	ENSG00000165194	-0.230639	6.38881	0.111949	0.252244	-0.736124	5.77604	3.78e-37	1.77e-35	-0.190614	6.49442	0.035535	0.0962221	NA	NA
MGAT4A	ENSG00000071073	0.841213	0.154378	0.0108471	0.0401069	-0.7348	0.317797	0.00214994	0.00700219	-1.12664	0.478666	1.82554e-05	0.000105924	NA	NA
PFAS	ENSG00000178921	-0.416736	6.49855	9.8415e-06	0.000103445	-0.733512	6.42827	1.01e-32	3.77e-31	-0.189025	6.55294	0.0550362	0.140108	NA	NA
PLEKHB1	ENSG00000021300	1.17682	3.39789	7.02297e-14	4.20572e-12	-0.733289	2.07792	3.73e-08	2.43e-07	0.0540841	1.95645	0.787162	1	NA	NA
PHF21B	ENSG00000056487	-0.496978	3.55416	0.00101072	0.00554543	-0.733146	3.92444	1.38e-15	1.86e-14	0.331295	4.05713	0.00396593	0.0139625	NA	NA
F3	ENSG00000117525	0.873392	3.09642	6.06994e-05	0.000502792	-0.732474	2.3949	3.25e-07	1.89e-06	0.155162	2.26427	0.401864	0.718446	NA	NA
H4C8	ENSG00000158406	-0.544394	0.493624	0.159279	0.324561	-0.732227	-0.519898	0.0395926	0.0984414	0.456237	0.872948	0.0616631	0.154506	NA	NA
TEF	ENSG00000167074	0.322595	4.60793	0.0182505	0.0613496	-0.731944	4.86902	9.95e-35	4.07e-33	-0.226268	4.52942	0.0214669	0.0619	NA	NA
SCN1A	ENSG00000144285	-0.145948	3.74418	0.495641	0.715857	-0.731362	2.66696	4.19e-10	3.4e-09	-1.49896	2.32633	3.14477e-17	8.46813e-16	NA	NA
ADAM12	ENSG00000148848	1.1091	1.23494	0.00135167	0.00707288	-0.729896	1.05995	0.000102226	0.000418502	1.02652	2.64717	6.98131e-11	9.02634e-10	NA	NA
ALDOC	ENSG00000109107	0.47623	4.3553	0.0014112	0.00732747	-0.729523	3.64716	9.56e-18	1.52e-16	0.440802	2.95246	0.00551775	0.0187695	NA	NA
ARV1	ENSG00000173409	-0.204264	4.28466	0.124379	0.272949	-0.728915	3.50183	2.59e-13	2.87e-12	0.0709914	3.52455	0.574141	0.931806	NA	NA
BRI3BP	ENSG00000184992	0.230631	5.92209	0.0176617	0.059808	-0.728424	5.36907	6e-40	3.21e-38	-0.921065	5.10794	3.94369e-19	1.30883e-17	NA	NA
VHL	ENSG00000134086	0.324983	6.74921	0.000392475	0.00247963	-0.728359	5.95229	3.93e-41	2.24e-39	0.0904875	6.15017	0.280382	0.538294	NA	NA
A4GALT	ENSG00000128274	0.252056	-0.949766	0.660575	0.844702	-0.727809	-1.24182	0.141944	0.301385	-1.66734	-1.78062	0.0118111	0.0365938	NA	NA
C14orf132	ENSG00000227051	-0.829897	6.36414	8.11931e-15	5.70788e-13	-0.727558	6.76834	8.82e-31	3.01e-29	0.230108	6.35699	0.00347958	0.0124436	NA	NA
LMO3	ENSG00000048540	-0.650091	2.71745	0.00839799	0.0323765	-0.727443	0.673501	0.00170427	0.00566243	0.360202	0.310647	0.246235	0.489511	NA	NA
FHL1	ENSG00000022267	0.355067	5.83347	0.000223102	0.00153894	-0.726945	5.00422	5.37e-37	2.48e-35	-0.77332	4.94036	3.2137e-15	7.09534e-14	NA	NA
COL18A1	ENSG00000182871	0.195145	7.49779	0.188524	0.367196	-0.724838	8.4846	5.59e-43	3.52e-41	-1.04707	8.24401	2.22618e-28	1.57281e-26	NA	NA
PDLIM4	ENSG00000131435	0.366418	0.650315	0.247434	0.448666	-0.724636	1.17337	5.56e-05	0.00023689	-0.555149	0.601325	0.0248378	0.0704791	NA	NA
VAV3	ENSG00000134215	-0.208149	4.80356	0.15591	0.319341	-0.724355	4.27863	2.43e-25	6.07e-24	-0.819995	3.79415	3.07612e-10	3.63244e-09	NA	NA
SOBP	ENSG00000112320	0.606356	4.94913	3.97049e-06	4.64873e-05	-0.724197	4.84089	7.68e-26	1.98e-24	-0.912008	4.61013	2.72086e-20	9.8967e-19	NA	NA
FAM53A	ENSG00000174137	0.443683	0.441451	0.175524	0.34904	-0.723968	0.914213	0.000213458	0.000834377	0.34746	0.494713	0.191131	0.398407	NA	NA
YES1	ENSG00000176105	0.332817	7.65712	0.0527206	0.141908	-0.723367	6.64195	4.45e-41	2.52e-39	-1.17592	6.35089	3.66928e-26	2.11258e-24	NA	NA
KCNE2	ENSG00000159197	-2.02749	-2.82252	0.245298	0.445722	-0.723049	-2.26721	0.460355	0.797168	-0.287549	-2.63631	1	1	NA	NA
GALR2	ENSG00000182687	-1.31575	-2.29214	0.227891	0.422904	-0.722965	-2.26725	0.458922	0.794951	0.522296	-1.94106	0.540634	0.889758	NA	NA
NINJ2	ENSG00000171840	2.45693	-1.90594	0.00248204	0.011738	-0.722736	-2.26727	0.45675	0.792572	0.383458	-2.78066	1	1	NA	NA
TMEM100	ENSG00000166292	-0.559019	-2.13391	0.699765	0.878383	-0.72272	-2.2673	0.460733	0.797747	-3.75996	-1.50509	2.14123e-07	1.71578e-06	NA	NA
SPTB	ENSG00000070182	-0.0625209	-2.5332	1	1	-0.722672	-2.26729	0.457177	0.792967	-1.9537	-2.85892	0.2334	0.468825	NA	NA
HEY2	ENSG00000135547	1.61344	-2.90528	0.403748	0.623522	-0.722666	-2.26729	0.458148	0.794006	-1.46414	-2.44378	0.156416	0.337511	NA	NA
LRRC28	ENSG00000168904	0.068082	3.84974	0.628646	0.821166	-0.722646	3.44773	9.25e-15	1.15e-13	-0.75945	3.55977	2.58586e-06	1.73853e-05	NA	NA
CASP1	ENSG00000137752	2.08406	-1.86418	0.00744368	0.0292379	-0.722635	-2.26725	0.457633	0.793318	-1.895	-2.02856	0.014132	0.0428983	NA	NA
AMD1	ENSG00000123505	-0.867861	6.55114	5.61433e-21	1.00865e-18	-0.722576	5.8836	4.36e-37	2.03e-35	-0.480265	5.88539	8.85576e-08	7.49987e-07	NA	NA
OCIAD2	ENSG00000145247	3.94986	0.118672	1.86018e-15	1.43225e-13	-0.722166	-2.26727	0.45879	0.794789	-0.974439	-0.984517	0.0283881	0.0790255	NA	NA
PPIG	ENSG00000138398	0.0948842	6.8518	0.344504	0.559097	-0.721998	5.97496	1.05e-46	7.89e-45	0.0709523	6.1773	0.4459	0.779914	NA	NA
PRSS16	ENSG00000112812	0.178263	-1.43773	0.795513	0.946268	-0.72187	-0.566765	0.045328	0.110975	-0.730935	-1.05127	0.11088	0.253811	NA	NA
NR2C2AP	ENSG00000184162	-0.265975	3.20537	0.123973	0.272243	-0.721751	3.485	1.26e-14	1.55e-13	-0.49572	3.09455	0.000264014	0.00121873	NA	NA
MT2A	ENSG00000125148	0.0399809	2.19526	0.877061	1	-0.720337	2.84773	4.14e-12	4.11e-11	-0.270237	2.41917	0.0903334	0.212834	NA	NA
ABHD17C	ENSG00000136379	-0.164624	4.78121	0.2066	0.392678	-0.720336	4.50793	2.26e-20	4.27e-19	-0.366034	3.96414	0.00544325	0.0185464	NA	NA
SRSF1	ENSG00000136450	-0.473137	7.17674	2.04189e-05	0.000196053	-0.720022	5.44814	3.14e-22	6.61e-21	0.11501	5.50064	0.380931	0.691912	yes	yes
POLD3	ENSG00000077514	-0.209598	5.96353	0.0315653	0.0947955	-0.719679	5.62767	6.41e-42	3.8e-40	-0.620349	5.40565	1.19066e-10	1.48864e-09	NA	yes
FOXD1	ENSG00000251493	0.785494	0.124765	0.0212696	0.069391	-0.718918	1.03929	0.000288978	0.00110168	-0.803292	0.510517	0.00204583	0.00777093	NA	NA
SLC5A6	ENSG00000138074	-0.339978	6.13895	0.000836476	0.00472076	-0.718476	6.14627	8.83e-46	6.39e-44	-0.463769	6.17041	1.5097e-08	1.42184e-07	NA	NA
DYDC2	ENSG00000133665	-2.02747	0.141936	3.87577e-08	7.50507e-07	-0.718303	-0.37412	0.0312307	0.0796903	0.230283	-1.02879	0.697623	1	NA	NA
SNRNP48	ENSG00000168566	-0.0824549	4.84823	0.497679	0.717775	-0.717933	4.41315	7.26e-25	1.77e-23	-0.86948	4.31279	1.57945e-13	2.82566e-12	NA	NA
AMPH	ENSG00000078053	-0.194116	4.86487	0.182606	0.359484	-0.717846	4.69318	4e-21	7.87e-20	-0.595376	4.22349	2.25907e-07	1.80397e-06	NA	NA
LTBP1	ENSG00000049323	-0.190113	6.01686	0.109372	0.247819	-0.717763	5.58656	1.49e-34	6e-33	-0.751133	6.06816	2.69024e-17	7.28182e-16	NA	NA
NCS1	ENSG00000107130	-0.67878	5.69083	4.30504e-09	1.03738e-07	-0.717556	5.66738	2.58e-40	1.4e-38	0.197072	5.82625	0.0520925	0.133478	NA	NA
STKLD1	ENSG00000198870	-1.45588	-1.1842	0.0132927	0.0474145	-0.716311	-1.12045	0.12478	0.271043	0.268363	-1.2213	0.670591	1	NA	NA
SLC8A1	ENSG00000183023	-0.620966	4.04674	1.72975e-05	0.000169403	-0.715651	3.52294	4.49e-14	5.32e-13	-1.58966	3.64668	7.80253e-40	1.16157e-37	NA	NA
COLEC12	ENSG00000158270	1.58904	3.67382	0.0394077	0.113	-0.715519	3.55005	9.84e-18	1.57e-16	-0.770032	3.59856	2.82355e-10	3.35702e-09	NA	NA
ART5	ENSG00000167311	0.878413	0.997105	0.00536436	0.0223202	-0.7149	1.13004	0.000106768	0.000435982	0.269498	0.265677	0.375515	0.685059	NA	NA
TIFA	ENSG00000145365	-0.0631709	2.10712	0.77578	0.93214	-0.714347	1.99159	2.86e-06	1.46e-05	-0.607668	1.36648	0.00373804	0.0132452	NA	NA
USP2	ENSG00000036672	0.0148564	1.37259	1	1	-0.713987	1.25199	4.14e-05	0.000179838	0.245375	1.11093	0.279343	0.536646	NA	NA
TMEM123	ENSG00000152558	-0.655555	7.12184	9.61963e-12	4.02953e-10	-0.713115	5.99443	7.94e-38	3.9e-36	-0.948054	5.99817	7.43525e-20	2.62209e-18	NA	NA
TIMM23B-AGAP6	ENSG00000178440	0.350255	-0.549707	0.539435	0.74332	-0.712646	-1.71701	0.270701	0.517834	0.83055	-1.35625	0.126738	0.284365	NA	NA
LARGE2	ENSG00000165905	-0.746372	-1.9485	0.447252	0.667616	-0.712571	-1.717	0.270234	0.517405	0.502795	-2.17062	0.640165	1	NA	NA
NDUFA7	ENSG00000267855	0.771216	-2.13556	0.388909	0.608617	-0.712136	-1.71715	0.270991	0.518188	0.625823	-1.89935	0.435158	0.765752	NA	NA
CISH	ENSG00000114737	-0.460849	2.93523	0.0194567	0.0645985	-0.711676	3.24506	9.84e-12	9.44e-11	0.286877	3.47965	0.0253762	0.071792	NA	NA
CYRIA	ENSG00000197872	0.482735	6.45701	0.000117469	0.000890878	-0.71088	5.06995	5.46e-32	1.95e-30	-0.46564	4.9409	0.000259196	0.00119888	NA	NA
LCP1	ENSG00000136167	1.08217	0.396684	0.00187843	0.00930525	-0.710766	-0.144008	0.021327	0.0565949	0.245454	-0.42841	0.543015	0.892901	NA	NA
SEM1	ENSG00000127922	-0.00293263	6.47857	0.97766	1	-0.710037	6.38395	2.19e-52	2.04e-50	-0.0136042	6.25854	0.879807	1	NA	NA
IFIT5	ENSG00000152778	-0.383346	4.18853	0.0111923	0.041129	-0.709888	3.8357	4.47e-13	4.87e-12	-0.352055	3.62538	0.00781884	0.0255224	NA	NA
BST2	ENSG00000130303	-0.508152	0.532927	0.0877856	0.209198	-0.70971	0.96442	0.000607722	0.00218457	-0.381749	1.12584	0.0649782	0.161801	NA	NA
FAM167A	ENSG00000154319	0.084739	4.96267	0.525737	0.736314	-0.709592	4.57261	1.05e-22	2.28e-21	-0.45404	4.37992	2.11874e-05	0.000121348	NA	NA
ZNF714	ENSG00000160352	-0.503652	5.71021	1.73686e-05	0.000169996	-0.709146	4.87076	2.04e-26	5.42e-25	-0.176869	5.22348	0.0629482	0.157386	NA	NA
H2BU1	ENSG00000196890	-0.414342	-0.549212	0.337164	0.550222	-0.708699	-1.31975	0.169639	0.352048	1.34536	-0.653685	0.000680674	0.00287644	NA	NA
FTCD	ENSG00000160282	0.576577	-1.56683	0.339364	0.552617	-0.708135	-1.31968	0.171396	0.354988	-0.120404	-0.0856014	0.729034	1	NA	NA
SF3A3	ENSG00000183431	-0.309337	7.11447	0.000500643	0.0030318	-0.70772	7.05286	1.76e-57	2e-55	-0.0909889	6.99582	0.2163	0.442928	NA	NA
RPP30	ENSG00000148688	-0.110378	5.00827	0.340851	0.554281	-0.707258	4.35858	2.66e-22	5.62e-21	-0.38536	4.1526	0.000198406	0.000939387	NA	NA
ENTPD1	ENSG00000138185	0.417174	-1.08498	0.573206	0.773572	-0.706236	-1.00854	0.108564	0.239717	-2.91502	-0.984198	2.36429e-08	2.1603e-07	NA	NA
MAFF	ENSG00000185022	-0.604823	3.18168	0.000595812	0.00350954	-0.706098	3.56569	1.74e-16	2.51e-15	0.425296	4.07061	0.00230706	0.00864195	NA	NA
HMGN3	ENSG00000118418	-0.533588	6.06898	9.62964e-06	0.000101434	-0.705565	5.56639	2.29e-39	1.2e-37	-0.0743112	5.48826	0.444069	0.777166	NA	NA
CARD8	ENSG00000105483	0.3257	5.57701	0.00247302	0.0117124	-0.705259	4.87323	2.74e-28	8.19e-27	-0.430282	5.27368	6.78147e-06	4.24698e-05	NA	NA
TMEM52	ENSG00000178821	-0.0360942	-0.0066371	0.954033	1	-0.704934	0.30051	0.00345643	0.0108541	-0.296577	-0.300345	0.391122	0.703405	NA	NA
TMEM178B	ENSG00000261115	-0.680376	-0.409127	0.195322	0.37669	-0.704484	-0.535375	0.0508696	0.122984	-0.250253	-0.552834	0.52308	0.867209	NA	NA
ADCY2	ENSG00000078295	-0.405413	4.69317	0.0146886	0.0515073	-0.704104	4.31446	2.12e-18	3.54e-17	-0.600725	5.13962	2.34845e-10	2.81463e-09	NA	NA
PELI2	ENSG00000139946	-0.153459	3.80402	0.394475	0.614807	-0.70346	3.20979	9.76e-13	1.03e-11	0.213165	3.35231	0.0816193	0.195238	NA	NA
RHPN2	ENSG00000131941	0.706112	3.35254	1.17711e-05	0.000120766	-0.703177	3.046	1.1e-08	7.65e-08	-0.132823	3.21373	0.279885	0.537439	NA	NA
KCNQ2	ENSG00000075043	0.023573	6.75164	0.824685	0.966858	-0.702899	6.72347	8.92e-55	9.2e-53	0.223669	6.71816	0.0191289	0.0558773	NA	NA
ZNF100	ENSG00000197020	-0.102062	4.33936	0.540674	0.744352	-0.702719	3.29973	7.02e-12	6.81e-11	-0.497054	3.40874	0.000411812	0.00182772	NA	NA
GABRB3	ENSG00000166206	-0.464877	4.58306	0.00222941	0.0107284	-0.702493	3.935	1.02e-17	1.62e-16	-0.635684	4.22826	1.00369e-08	9.68914e-08	NA	NA
TRIM9	ENSG00000100505	0.000334832	3.83799	1	1	-0.702476	3.60735	1.01e-17	1.6e-16	-1.302	3.76898	6.50398e-26	3.64398e-24	NA	NA
CCND3	ENSG00000112576	-0.375915	5.17864	0.00109442	0.00593419	-0.702188	5.28959	1.38e-36	6.22e-35	-0.699584	5.05537	1.41721e-12	2.27912e-11	NA	NA
B3GAT1	ENSG00000109956	0.372898	5.63888	0.00149533	0.0076902	-0.702146	5.16123	1.49e-30	4.98e-29	0.390191	5.30878	0.00015388	0.000745854	NA	NA
TAGLN2	ENSG00000158710	0.264764	5.48874	0.0237207	0.075515	-0.701985	5.13173	2.43e-26	6.42e-25	-0.318867	5.11746	0.00915348	0.0292872	NA	NA
AP4S1	ENSG00000100478	0.550585	3.29926	0.000469683	0.00287119	-0.701895	2.74317	3.75e-09	2.74e-08	-0.392798	3.01985	0.00468568	0.0161848	NA	NA
CCDC177	ENSG00000267909	-2.33707	0.91997	2.79052e-15	2.07926e-13	-0.701577	1.07002	0.00029053	0.00110699	0.633967	0.07024	0.0721574	0.176163	NA	NA
ARL5A	ENSG00000162980	0.130634	5.87514	0.193158	0.373808	-0.700883	4.30573	1.54e-15	2.05e-14	-0.0901005	4.47624	0.433239	0.763278	NA	NA
RASL10B	ENSG00000270885	0.368615	5.20088	0.00622796	0.0252634	-0.700859	4.82468	2.95e-30	9.7e-29	0.315257	4.70949	0.0028235	0.0103659	NA	NA
PER2	ENSG00000132326	0.203318	3.51762	0.209303	0.396882	-0.699663	3.78353	5.55e-13	6e-12	-0.354119	3.94621	0.00252806	0.00937877	NA	NA
PPFIBP2	ENSG00000166387	-0.403653	4.37964	0.0394093	0.113	-0.698809	4.16129	2.1e-16	3e-15	-0.0847019	3.87248	0.500591	0.851982	NA	NA
XCL1	ENSG00000143184	-0.582002	-0.669285	0.189603	0.368738	-0.698531	-0.665228	0.0654329	0.153541	-0.334558	-0.585583	0.385444	0.695946	NA	NA
NMNAT3	ENSG00000163864	-0.82485	-2.03792	0.429688	0.648629	-0.698201	-1.19195	0.151293	0.31819	-0.732559	-1.74344	0.269015	0.520788	NA	NA
SIK1B	ENSG00000275993	0.673037	0.273851	0.0561967	0.149154	-0.69806	-0.665193	0.0675443	0.157732	0.795744	0.406211	0.00283106	0.0103882	NA	NA
CHST5	ENSG00000135702	-0.630256	-1.99251	0.554161	0.75601	-0.697618	-1.19194	0.148291	0.312886	0.422202	-0.247194	0.22311	0.45424	NA	NA
KLHL41	ENSG00000239474	2.30073	-1.01749	1.6368e-05	0.000161276	-0.697496	-1.55109	0.244055	0.478919	0.342277	-1.24753	0.567055	0.922604	NA	NA
EFCAB1	ENSG00000034239	0.400332	-0.601357	0.404243	0.623862	-0.697067	-1.55111	0.235894	0.465445	1.09051	-0.688345	0.00725503	0.0239293	NA	NA
ARL5B	ENSG00000165997	-0.295721	6.50857	0.00586599	0.0241096	-0.696887	4.86987	5.92e-13	6.38e-12	0.168689	5.39511	0.153947	0.333509	NA	NA
NKX2-5	ENSG00000183072	-0.456872	2.56796	0.03375	0.099964	-0.696509	3.26771	1.77e-13	2.01e-12	-0.604686	3.11088	0.000493148	0.00214863	NA	NA
BEX3	ENSG00000166681	0.262445	7.67994	0.00625303	0.0253555	-0.696147	7.15519	1.63e-41	9.41e-40	-0.203329	6.93535	0.0080692	0.026245	NA	NA
NPC1L1	ENSG00000015520	0.908379	-1.23852	0.121279	0.267928	-0.695708	-2.03026	0.386421	0.692025	0.835878	-1.70662	0.252744	0.499724	NA	NA
CHPT1	ENSG00000111666	0.259011	2.74154	0.190266	0.369451	-0.695601	2.44527	2.86e-09	2.12e-08	-0.341221	2.41633	0.0164429	0.0490555	NA	NA
BRCA2	ENSG00000139618	0.086067	6.00452	0.464484	0.684491	-0.695591	4.28182	3.17e-10	2.63e-09	-0.977293	4.28207	7.54693e-12	1.12032e-10	NA	yes
MTREX	ENSG00000039123	-0.22488	6.49717	0.0156158	0.0541596	-0.695362	5.51652	2.43e-32	8.89e-31	-0.145224	5.91757	0.155556	0.336283	NA	NA
SCRT1	ENSG00000261678	0.739676	-2.29304	0.471523	0.692403	-0.69532	-2.03031	0.388268	0.694677	0.405988	-1.98398	0.752889	1	NA	NA
PHACTR3	ENSG00000087495	0.0223067	-1.70682	1	1	-0.695285	-2.03022	0.38753	0.693594	-1.14264	-1.8991	0.107484	0.246962	NA	NA
PPTC7	ENSG00000196850	0.126229	4.90396	0.262085	0.467372	-0.694462	4.12365	2.65e-17	4.09e-16	-0.111614	4.56719	0.330831	0.61758	NA	NA
MMRN2	ENSG00000173269	1.49694	2.67431	9.49368e-07	1.32103e-05	-0.694431	0.739233	0.00101291	0.00349521	0.345555	0.865707	0.165216	0.353173	NA	NA
TSPAN9	ENSG00000011105	0.569808	6.33423	2.03473e-09	5.24715e-08	-0.694241	6.13793	6.29e-39	3.23e-37	-0.148679	6.26431	0.127351	0.285649	NA	NA
CNTNAP3B	ENSG00000154529	0.254946	2.91321	0.364686	0.581692	-0.693894	2.44953	7.06e-09	5e-08	-0.865806	3.29202	1.55548e-10	1.9059e-09	NA	NA
NAP1L2	ENSG00000186462	-0.664456	1.28069	0.0172494	0.0586452	-0.693764	1.43742	2.75e-05	0.000122252	-0.17143	2.04539	0.332377	0.619957	NA	NA
ZBTB12	ENSG00000204366	-0.100599	5.08578	0.422431	0.641925	-0.693689	4.93471	1.48e-30	4.98e-29	0.448416	4.82548	8.39807e-06	5.17236e-05	NA	NA
MATN3	ENSG00000132031	0.516408	5.36009	0.0847011	0.20383	-0.693527	5.80072	6.48e-33	2.43e-31	-1.19429	5.2142	3.10365e-28	2.16342e-26	NA	NA
IGSF9	ENSG00000085552	-1.6136	3.81023	2.49887e-20	4.00042e-18	-0.693422	3.93626	2.12e-15	2.78e-14	0.960107	3.92428	3.90561e-14	7.56512e-13	NA	NA
PCDHA2	ENSG00000204969	-1.26019	0.864474	5.4615e-05	0.000458738	-0.693091	1.60138	1.35e-05	6.29e-05	0.146753	1.4995	0.474394	0.817674	NA	NA
RASA2	ENSG00000155903	-0.155371	4.83179	0.201621	0.386119	-0.692833	3.88635	8.2e-14	9.49e-13	-0.314544	4.12576	0.0538637	0.137408	NA	NA
AATK	ENSG00000181409	0.979684	0.452202	0.0159296	0.0550353	-0.692718	0.850223	0.000658965	0.00235618	-0.515911	-0.220555	0.170812	0.362754	NA	NA
WASF3	ENSG00000132970	0.303462	5.85886	0.00211701	0.0102885	-0.692677	5.5521	5.83e-41	3.27e-39	0.266655	5.94936	0.00103469	0.00419718	NA	NA
STX1B	ENSG00000099365	1.12634	3.24451	9.83939e-12	4.06888e-10	-0.692273	2.96472	6.37e-07	3.56e-06	0.21045	3.14286	0.121833	0.27508	NA	NA
QPCTL	ENSG00000011478	-0.358726	3.35138	0.0250773	0.0789323	-0.692052	3.72396	1.36e-18	2.29e-17	-0.801993	3.44218	2.41469e-08	2.20442e-07	NA	NA
RPH3AL	ENSG00000181031	-0.174954	1.28036	0.56467	0.765234	-0.691238	1.29596	0.000142915	0.000572705	-0.764846	1.09006	0.000484555	0.00211411	NA	NA
CHL1	ENSG00000134121	1.75323	-2.03852	0.0586386	0.15395	-0.691017	-2.75273	0.728681	1	-0.138342	-2.07423	1	1	NA	NA
ZNF578	ENSG00000258405	0.728983	-3.08605	1	1	-0.690881	-2.7527	0.727957	1	0.945183	-2.44344	0.399524	0.715501	NA	NA
H4C2	ENSG00000278705	-0.697818	-2.08502	0.539913	0.743654	-0.690738	-2.75269	0.727705	1	-3.54009	-3.02856	0.129068	0.288325	NA	NA
PPP4R3C	ENSG00000224960	0.474409	-2.5329	0.805818	0.953618	-0.690728	-2.75269	0.727698	1	-2.5969	-2.63644	0.0429921	0.113168	NA	NA
FOXG1	ENSG00000176165	0.815232	-2.82291	0.709465	0.884315	-0.6907	-2.75269	0.727511	1	-1.17041	-2.7806	0.461053	0.800825	NA	NA
F5	ENSG00000198734	1.41031	-2.40877	0.183619	0.360657	-0.690654	-2.75271	0.727931	1	-2.13491	-1.89971	0.00417075	0.0145875	NA	NA
SLC39A4	ENSG00000147804	2.20653	-1.78534	0.00822091	0.0318	-0.690609	-2.75271	0.727462	1	-0.446693	-2.44367	0.779152	1	NA	NA
SERPINB7	ENSG00000166396	1.75088	-2.53379	0.133882	0.288982	-0.690606	-2.75271	0.727464	1	-0.780204	-3.12171	1	1	NA	NA
SCN4A	ENSG00000007314	0.60725	-2.67131	0.741903	0.909633	-0.690592	-2.75271	0.727656	1	0.38407	-2.78064	1	1	NA	NA
CLDN11	ENSG00000013297	0.147155	-1.37768	1	1	-0.69057	-2.75271	0.727283	1	1.36534	-0.983867	0.00442321	0.0153571	NA	NA
FAM209B	ENSG00000213714	-0.301535	-2.46923	1	1	-0.69057	-2.75271	0.727279	1	1.5113	-2.22135	0.0884858	0.209238	NA	NA
MIR1270	ENSG00000238517	2.15146	-2.74523	0.147102	0.308026	-0.690567	-2.75271	0.727287	1	-0.735674	-2.50543	0.576006	0.934178	NA	NA
C5orf63	ENSG00000164241	3.60828	-1.53511	4.51982e-06	5.18994e-05	-0.690566	-2.75274	0.727651	1	-3.53624	-3.02878	0.132974	0.294277	NA	NA
WNT4	ENSG00000162552	4.59008	-2.6018	0.0151826	0.0528874	-0.690556	-2.75274	0.727444	1	0.468245	-2.44381	0.780996	1	NA	NA
CD38	ENSG00000004468	0.733298	-3.08583	1	1	-0.690526	-2.75274	0.72743	1	0.798434	-3.12174	1	1	NA	NA
PCP4L1	ENSG00000248485	3.33421	-2.23838	0.00341657	0.0154352	-0.69052	-2.75274	0.727642	1	-5.04311	-2.44332	0.000700865	0.00295219	NA	NA
CNGA3	ENSG00000144191	4.44403	-2.67168	0.011372	0.0417232	-0.690515	-2.7527	0.727485	1	-3.16589	-3.12167	0.257087	0.502717	NA	NA
GLIPR1L2	ENSG00000180481	0.671616	-2.03918	0.412184	0.631956	-0.690479	-2.75269	0.727489	1	3.05762	-2.44359	0.00752661	0.0246922	NA	NA
SERTM1	ENSG00000180440	0.187887	-2.08656	1	1	-0.690464	-2.75269	0.727931	1	-1.28733	-3.02861	0.630687	0.994587	NA	NA
EMCN	ENSG00000164035	0.487663	-2.23753	0.675355	0.856457	-0.69041	-2.75269	0.727948	1	-0.870274	-2.85885	0.693733	1	NA	NA
APMAP	ENSG00000101474	0.214176	6.70174	0.0177106	0.059946	-0.690343	6.99048	5.23e-49	4.4e-47	-0.251084	6.96011	0.00108205	0.00437396	NA	NA
SLC13A3	ENSG00000158296	0.0649857	0.772237	0.862805	0.996692	-0.690252	0.597812	0.00230088	0.00746359	0.102646	1.1564	0.699356	1	NA	NA
SIX2	ENSG00000170577	-1.49325	-2.67101	0.339383	0.552617	-0.690178	-2.75274	0.728338	1	-3.16346	-3.12181	0.257244	0.502717	NA	NA
CD55	ENSG00000196352	-1.69988	-2.59997	0.210938	0.399214	-0.690143	-2.75271	0.728598	1	-1.48754	-2.22152	0.0932813	0.218864	NA	NA
H2BC11	ENSG00000124635	0.804237	0.243569	0.0137007	0.0485698	-0.689076	-0.319623	0.0289216	0.0743535	-0.479208	0.346238	0.0672312	0.1661	NA	NA
KCNJ5	ENSG00000120457	0.503713	2.37143	0.0330192	0.0983582	-0.688767	1.1396	0.000231481	0.000900434	-1.72147	0.080289	3.95615e-08	3.50869e-07	NA	NA
MLXIPL	ENSG00000009950	0.260074	-0.993243	0.720567	0.892786	-0.688425	-1.07465	0.132139	0.283395	-0.216032	-0.370214	0.552093	0.904119	NA	NA
CD79B	ENSG00000007312	2.53788	0.827928	4.57479e-14	2.82328e-12	-0.688418	-1.07458	0.132719	0.284463	-0.673877	-0.962832	0.127574	0.286117	NA	NA
SPIRE2	ENSG00000204991	0.0999354	3.75307	0.528907	0.736314	-0.686396	3.77211	9.36e-12	8.99e-11	-0.148368	3.71772	0.22661	0.458411	NA	NA
SMYD3	ENSG00000185420	0.343193	4.64087	0.00357698	0.0160112	-0.686005	4.24991	9.85e-20	1.8e-18	-0.212899	3.94241	0.101351	0.235124	NA	NA
NETO1	ENSG00000166342	0.402209	3.31367	0.0178671	0.0603118	-0.684965	2.37068	2.7e-08	1.79e-07	-1.12542	2.48537	6.92347e-13	1.15347e-11	NA	NA
HMGN2	ENSG00000198830	0.0625549	7.47315	0.623583	0.817407	-0.684664	7.80223	5.93e-36	2.58e-34	-0.563517	6.88818	2.15625e-08	1.98063e-07	NA	NA
FEZF1	ENSG00000128610	-0.848264	-0.10574	0.066122	0.169139	-0.684361	0.0954768	0.0131719	0.0365161	-1.36192	-0.899465	0.00155544	0.00606862	NA	NA
GPR155	ENSG00000163328	-0.0428634	1.12649	0.90313	1	-0.683781	1.08536	0.000319051	0.00120662	-0.0376791	1.97836	0.879826	1	NA	NA
RPL30	ENSG00000156482	-0.348468	8.83525	0.000122033	0.000919453	-0.68375	8.4852	1.44e-40	7.9e-39	-0.357922	8.51858	9.13556e-07	6.57697e-06	NA	NA
RCOR1	ENSG00000089902	-0.40318	5.34827	0.000411683	0.00258104	-0.682999	5.25116	1.09e-33	4.24e-32	0.203896	5.50886	0.0231755	0.0662858	NA	NA
CHDH	ENSG00000016391	-0.265606	3.17817	0.131603	0.285086	-0.682942	3.23801	3.37e-08	2.21e-07	-0.67709	2.45092	2.49892e-05	0.00014162	NA	NA
FNDC10	ENSG00000228594	0.624435	4.33167	2.44075e-06	3.06402e-05	-0.682673	4.32987	5.45e-19	9.49e-18	-0.346955	3.82118	0.0154898	0.046552	NA	NA
ZNF467	ENSG00000181444	0.305442	2.42851	0.208647	0.395825	-0.682606	2.40757	4.39e-07	2.51e-06	-0.237014	2.29705	0.201476	0.41708	NA	NA
TGFBR3L	ENSG00000260001	-0.505298	-0.437839	0.309235	0.519969	-0.682069	0.417319	0.00317474	0.010027	-0.921565	-0.619103	0.0153672	0.0462236	NA	NA
BOP1	ENSG00000261236	-0.436971	5.17302	0.00212976	0.0103349	-0.681371	5.52688	1.1e-32	4.07e-31	0.285632	5.54037	0.0170762	0.050698	NA	NA
NINJ1	ENSG00000131669	0.40405	3.75256	0.00615783	0.025004	-0.681175	3.99547	1.23e-19	2.23e-18	-0.755582	3.67178	3.56429e-11	4.78961e-10	NA	NA
ASMTL	ENSG00000169093	0.542689	5.25531	9.12762e-06	9.70822e-05	-0.6802	5.31451	1.11e-34	4.53e-33	-0.276767	5.17633	0.0116163	0.0360494	NA	NA
CELF5	ENSG00000161082	-0.211073	2.6526	0.313162	0.524607	-0.680062	2.73446	6.19e-09	4.42e-08	-0.244487	2.26065	0.179153	0.377658	NA	NA
FGFR4	ENSG00000160867	0.148137	-0.00607127	0.748033	0.912868	-0.679295	-0.631674	0.0686356	0.159928	0.656356	0.302294	0.0225498	0.0647091	NA	NA
PBK	ENSG00000168078	-0.0540122	5.87391	0.635067	0.826497	-0.679174	4.80182	9.07e-26	2.32e-24	-1.00702	4.17358	1.95437e-14	3.95466e-13	NA	NA
CRLF1	ENSG00000006016	-1.1823	-1.5338	0.112149	0.252483	-0.679145	-1.82666	0.331455	0.613081	-0.82457	-2.17077	0.347674	0.643442	NA	NA
ZNF618	ENSG00000157657	-1.01046	6.14403	8.57064e-21	1.49009e-18	-0.6791	6.48105	2.74e-30	9.02e-29	0.220736	6.66661	0.00401256	0.0141028	NA	NA
TMED8	ENSG00000100580	-0.0863293	5.80875	0.394717	0.614866	-0.678989	5.12922	9.84e-20	1.8e-18	0.462271	5.55035	2.89436e-07	2.26698e-06	NA	NA
SKOR1	ENSG00000188779	1.73495	-1.67266	0.0172191	0.0585769	-0.678914	-1.8267	0.330347	0.611692	-1.86435	-2.27381	0.0400672	0.106638	NA	NA
PSD2	ENSG00000146005	0.882875	-2.23843	0.337721	0.550954	-0.678851	-1.82665	0.331905	0.613585	-2.17903	-2.12161	0.00909766	0.0291309	NA	NA
ZNF25	ENSG00000175395	0.122153	3.97421	0.382037	0.601476	-0.678715	3.2391	1.58e-11	1.48e-10	-0.116099	3.53321	0.489287	0.839802	NA	NA
ENPP1	ENSG00000197594	0.703635	0.952739	0.048596	0.133427	-0.677519	-0.132035	0.0254036	0.0662076	-1.82428	-0.0401139	1.01794e-07	8.53755e-07	NA	NA
GPR1	ENSG00000183671	-1.22145	1.38154	0.000341199	0.0021997	-0.676766	0.745708	0.00112186	0.00384397	-1.09252	0.209244	0.000117083	0.000581563	NA	NA
HAS2	ENSG00000170961	-2.70339	1.59698	6.57481e-21	1.16822e-18	-0.676697	3.5234	2.55e-13	2.83e-12	-2.9727	1.6061	4.98072e-28	3.39242e-26	NA	NA
SORD	ENSG00000140263	-0.903132	4.14303	2.75441e-11	1.04056e-09	-0.676423	4.26038	1.35e-22	2.92e-21	0.0520121	4.00311	0.661981	1	NA	NA
DUS3L	ENSG00000141994	-0.0628628	4.51672	0.663972	0.846736	-0.675965	4.83882	9.42e-26	2.4e-24	0.186419	4.87374	0.145585	0.31756	NA	NA
KAZALD1	ENSG00000107821	-0.212399	2.5594	0.359689	0.57628	-0.675961	3.15367	5.86e-13	6.32e-12	-0.344687	3.07919	0.0109949	0.0343614	NA	NA
LGALSL	ENSG00000119862	-0.0105843	5.72928	0.932489	1	-0.675808	5.09617	4.97e-29	1.53e-27	-0.294888	5.16092	0.00540986	0.0184417	NA	NA
WDR86	ENSG00000187260	-0.820683	1.66216	0.00744465	0.0292379	-0.675676	1.79561	4.69e-05	0.000202225	0.515662	1.97864	0.017994	0.052975	NA	NA
GLB1L2	ENSG00000149328	-0.0957533	2.7269	0.656008	0.840975	-0.675101	2.85086	5.27e-10	4.24e-09	0.509002	2.76299	0.000299641	0.00136684	NA	NA
TMEM47	ENSG00000147027	0.262502	5.85512	0.076021	0.18792	-0.674529	4.09714	7.81e-15	9.8e-14	0.826638	4.87651	6.62434e-15	1.40882e-13	NA	NA
RAB11FIP5	ENSG00000135631	0.00333076	3.25777	1	1	-0.674445	3.70494	4.81e-14	5.68e-13	-0.395949	4.05761	0.000921058	0.00378034	NA	NA
CACNG4	ENSG00000075461	-0.638922	5.67732	3.52964e-09	8.68657e-08	-0.674212	6.12588	5.6e-45	3.86e-43	-0.14614	5.77942	0.12117	0.273789	NA	NA
MDGA2	ENSG00000139915	0.825431	3.34777	1.44385e-06	1.912e-05	-0.674197	2.02883	2.37e-06	1.22e-05	-0.970837	2.39542	7.07244e-09	6.94974e-08	NA	NA
PIK3C2B	ENSG00000133056	-0.607794	6.23823	2.58853e-06	3.21954e-05	-0.673149	5.98772	4.94e-34	1.94e-32	0.502298	6.4224	1.11067e-10	1.3945e-09	NA	NA
SYT14	ENSG00000143469	-0.675592	1.39973	0.0486712	0.13351	-0.672587	0.726334	0.00136532	0.00461199	-0.125261	1.76637	0.49185	0.843368	NA	NA
AL162231.1	ENSG00000187186	0.635081	0.769966	0.0652565	0.167428	-0.672265	1.03917	0.000370996	0.0013877	0.662104	0.988404	0.00621405	0.0208154	NA	NA
RFXAP	ENSG00000133111	0.0991547	3.46267	0.517655	0.73164	-0.672149	2.4514	4.65e-08	2.99e-07	-0.712188	1.96725	0.0002868	0.00131518	NA	NA
IFRD1	ENSG00000006652	-0.0981879	4.61792	0.438434	0.657916	-0.67171	2.65677	1.4e-08	9.6e-08	0.193802	3.53297	0.14801	0.322131	yes	NA
GATC	ENSG00000257218	0.011701	5.20943	0.921982	1	-0.671353	4.99259	1.24e-31	4.38e-30	-0.426922	4.93192	2.85682e-06	1.90717e-05	NA	NA
EIF4EBP1	ENSG00000187840	-1.35113	4.6854	1.41366e-23	3.74712e-21	-0.671201	5.21254	9.57e-22	1.95e-20	-1.40172	5.25156	9.40692e-51	2.61412e-48	NA	NA
GRAMD2A	ENSG00000175318	1.64695	0.691306	1.58861e-06	2.08661e-05	-0.669366	-1.14396	0.158411	0.331054	-1.18606	-1.07534	0.016576	0.0494103	NA	NA
[truncated: 15,118 more rows]
